# Supplementary material for: Transcriptomic correlates of nutritional manipulation in a facultatively social bee
Source: J Exp Biol. 2025 Apr 16;228(8):jeb250024. doi: 10.1242/jeb.250024 (PMC12045643; doi:10.1242/jeb.250024)
Supplement: Table S1. Head widths of mothers and head widths and pre- and post-manipulation weights, original cell position, and treatment/control group data for female brood. Weights include provisions and were made at egg or small larva stages of development. Head width was measured at eclosure/adult stage fo [file jexbio-228-250024-TableS1.xlsx]

## Sheet: Sheet1
NestID	Cell 1 or 3	Mom Head mm	Treatment	Treatmentdetail	Initial g	Final	ChangePercent	broodHW	weight	sex	mom/daught	dwarf
G063	1	2	Control1	Control	0.014492	0.014492	0	1.9	0.009906	fem	1.05263	no
G112	1	2.1	Control1	Control	0.023758	0.023758	0	1.69575	0.08919	fem	1.23839	yes
H044	1	2.2	Control1	Control	0.014694	0.014694	0	2.128	0.013528	fem	1.03383	no
G110	1	2.2	Control1	Control	0.017954	0.017954	0	2.16125	0.008507	fem	1.01793	no
G113	1	2.2	Control1	Control	0.027373	0.027373	0	1.82875	0.011025	fem	1.20301	yes
G115	1	2.2	Control1	Control	0.021638	0.021638	0	2.2	0.019199	fem	1	no
G118	1	2	Control1	Control	0.048476	0.048476	0	1.995	0.019699	fem	1.00251	no
G120	1	2.1	Control1	Control	0.016762	0.016762	0	1.7955	0.008408	fem	1.16959	yes
H006	1	2	Control1	Control	0.01483	0.01483	0	1.9	0.012259	fem	1.05263	no
H079	1	2.1	Control1	Control	0.017038	0.017038	0	1.7955	0.011978	fem	1.16959	yes
H101	1	2	Control1	Control	0.017343	0.017343	0	1.8	0.014603	fem	1.11111	yes
H111	1	1.9	Control1	Control	0.02206	0.02206	0	1.5295	0.01438	fem	1.24224	yes
I006	1	1.9	Control1	Control	0.020866	0.020866	0	1.75725	0.010091	fem	1.08123	no
I012	1	2.1	Control1	Control	0.02456	0.02456	0	1.80675	0.010945	fem	1.16231	yes
I048	1	1.9	Control1	Control	0.028555	0.028555	0	1.82875	0.010194	fem	1.03896	no
K012	1	1.7	Control1	Control	0.017001	0.017001	0	2.079	0.016035	fem	0.817701	no
K016	1	1.6	Control1	Control	0.016257	0.016257	0	1.995	0.013947	fem	0.802005	no
H112	1	n.a.	Control1	Control	0.0172	0.0172	0	1.69575	0.012022	fem	#VALUE!	x
G059	1	2.2	Treatment1	Increase	0.025372	0.03473	26.945	2.2425	0.016892	fem	0.981048	no
H028	1	2	Treatment1	Increase	0.017274	0.023514	26.5374	2.1125	0.010975	fem	0.946746	no
H039	1	2	Treatment1	Increase	0.012632	0.016821	24.9034	2.2425	0.006861	fem	0.891862	no
H087	1	1.4	Treatment1	Increase	0.024572	0.031078	20.9344	1.9175	0.012802	fem	0.730117	no
I014	1	n.a.	Treatment1	Increase	0.023838	0.030615	22.1362	1.85	0.012031	fem	#VALUE!	x
G018	1	1.8	Treatment1	Increase	0.02042	0.0241	15.2697	1.56275	0.01065	fem	1.15182	yes
G068	1	n.a.	Treatment1	Increase	0.022115	0.024466	9.60925	1.596	0.009517	fem	#VALUE!	x
F067	1	1.8	Treatment1	Increase	0.019596	0.036244	45.9331	1.7	0.007467	fem	1.05882	no
G021	1	1.7	Treatment1	Increase	0.019401	0.027057	28.2958	1.49625	0.007016	fem	1.13617	yes
G061	1	2	Treatment1	Increase	0.019543	0.022931	14.7748	1.76225	0.01016	fem	1.13491	yes
G062	1	1.9	Treatment1	Increase	0.019851	0.024015	17.3392	1.69575	0.008168	fem	1.12045	yes
G119	1	2	Treatment1	Increase	0.016505	0.019196	14.0185	1.862	0.008656	fem	1.07411	no
H023	1	1.9	Treatment1	Increase	0.020394	0.023622	13.6652	1.7955	0.009675	fem	1.0582	no
H032	1	1.8	Treatment1	Increase	0.022805	0.026145	12.7749	1.82875	0.0118	fem	0.984279	no
H075	1	1.9	Treatment1	Increase	0.020312	0.023061	11.9206	1.729	0.009277	fem	1.0989	no
H083	1	2.2	Treatment1	Increase	0.029409	0.033908	13.2683	2.02825	0.014376	fem	1.08468	no
I002	1	1.7	Treatment1	Increase	0.018212	0.02103	13.3999	1.82875	0.010443	fem	0.929597	no
J010	1	1.9	Treatment1	Increase	0.023737	0.025876	8.26635	1.76225	0.010111	fem	1.07817	no
J011	1	1.8	Treatment1	Increase	0.024343	0.039664	38.627	1.96175	0.013071	fem	0.917548	no
K011	1	2	Treatment1	Increase	0.01228	0.01428	14.0056	1.729	0.009702	fem	1.15674	yes
G063	3	2	Control3	Control	0.014221	0.014221	0	1.9	0.009785	fem	1.05263	no
G112	3	2.1	Control3	Control	0.030092	0.030092	0	1.862	0.012097	fem	1.12782	yes
H028	3	1.8	Control3	Control	0.030876	0.030876	0	1.995	0.01381	fem	0.902256	no
H044	3	2	Control3	Control	0.022938	0.022938	0	2.128	0.008994	fem	0.93985	no
I014	3	n.a.	Control3	Control	0.024777	0.024777	0	1.995	0.015144	fem	#VALUE!	x
G007	3	1.9	Control3	Control	0.021199	0.021199	0	2.16125	0.007911	fem	0.879121	no
G022	3	1.8	Control3	Control	0.024172	0.024172	0	1.6625	0.00718	fem	1.08271	no
H031	3	1.9	Control3	Control	0.013682	0.013682	0	1.9	0.010311	fem	1	no
H040	3	1.6	Control3	Control	0.027363	0.027363	0	1.82875	0.014708	fem	0.874915	no
H089	3	2.3	Control3	Control	0.019569	0.019569	0	2.261	0.012912	fem	1.01725	no
I010	3	2	Control3	Control	0.030817	0.030817	0	2.0615	0.014088	fem	0.970167	no
I018	3	1.8	Control3	Control	0.019515	0.019515	0	1.82875	0.010911	fem	0.984279	no
H006	3	2	Control3	Control	0.011916	0.011916	0	1.6625	0.009465	fem	1.20301	yes
H079	3	2.1	Control3	Control	0.026492	0.026492	0	2.1945	0.020996	fem	0.956938	no
G059	3	2.2	Treatment3	Decrease	0.035167	0.025809	-36.2587	1.82875	0.015124	fem	1.20301	yes
H039	3	2	Treatment3	Decrease	0.028022	0.023833	-17.5765	1.82875	0.011046	fem	1.09364	no
H087	3	1.9	Treatment3	Decrease	0.038144	0.031638	-20.5639	1.96175	0.013761	fem	0.968523	no
I044	3	1.8	Treatment3	Decrease	0.033956	0.027255	-24.5863	1.9285	0.013978	fem	0.933368	no
G006	3	2.1	Treatment3	Decrease	0.022695	0.017635	-28.6929	1.69575	0.007572	fem	1.23839	yes
G019	3	2	Treatment3	Decrease	0.01916	0.014531	-31.856	1.596	0.006432	fem	1.25313	yes
H047	3	2.1	Treatment3	Decrease	0.030241	0.024727	-22.2995	1.7955	0.011079	fem	1.16959	yes
H109	3	1.9	Treatment3	Decrease	0.023014	0.018766	-22.6367	1.6625	0.008164	fem	1.14286	yes
I065	3	1.9	Treatment3	Decrease	0.031899	0.02041	-56.291	1.596	0.006684	fem	1.19048	yes
