# Supplementary material for: Transcriptomic correlates of nutritional manipulation in a facultatively social bee
Source: J Exp Biol. 2025 Apr 16;228(8):jeb250024. doi: 10.1242/jeb.250024 (PMC12045643; doi:10.1242/jeb.250024)
Supplement: Table S2. Bees chosen for sequencing, with head widths, original cell position, and treatment/control group data. Whole heads were pulverised and sequenced using Illumina NovaSeq 6000. [file jexbio-228-250024-TableS2.xlsx]

## Sheet: Sheet1
Sampel Name	File Name	Celll Position	Control/Treatment	Condition	Size
G118-1	NS.1709.002.NEBNext_dual_i7_A10---NEBNext_dual_i5_A10.G118-1__counts.txt	one	control	one_control	2
G120-1	NS.1709.002.NEBNext_dual_i7_C10---NEBNext_dual_i5_C10.G120-1__counts.txt	one	control	one_control	1.8
H079-1	NS.1709.002.NEBNext_dual_i7_D10---NEBNext_dual_i5_D10.H079-1__counts.txt	one	control	one_control	1.8
H111-1	NS.1709.002.NEBNext_dual_i7_E10---NEBNext_dual_i5_E10.H111-1__counts.txt	one	control	one_control	1.5
I006-1	NS.1709.002.NEBNext_dual_i7_H9---NEBNext_dual_i5_H9.I006-1__counts.txt	one	control	one_control	1.8
H023-1	NS.1709.002.NEBNext_dual_i7_B10---NEBNext_dual_i5_B10.H023-1__counts.txt	one	treatment	one_treatment	1.8
H028-1	NS.1709.002.NEBNext_dual_i7_B11---NEBNext_dual_i5_B11.H028-1__counts.txt	one	treatment	one_treatment	2.1
H087-1	NS.1709.002.NEBNext_dual_i7_E11---NEBNext_dual_i5_E11.H087-1__counts.txt	one	treatment	one_treatment	1.9
G059-1	NS.1709.002.NEBNext_dual_i7_F11---NEBNext_dual_i5_F11.G059-1__counts.txt	one	treatment	one_treatment	2.2
H032-1	NS.1709.002.NEBNext_dual_i7_G9---NEBNext_dual_i5_G9.H032-1__counts.txt	one	treatment	one_treatment	1.8
G065-3	NS.1709.002.NEBNext_dual_i7_A11---NEBNext_dual_i5_A11.G065-3__counts.txt	three	control	three_control	1.9
H031-3	NS.1709.002.NEBNext_dual_i7_E9---NEBNext_dual_i5_E9.H031-3__counts.txt	three	control	three_control	1.9
H044-3	NS.1709.002.NEBNext_dual_i7_G10---NEBNext_dual_i5_G10.H044-3__counts.txt	three	control	three_control	2.1
H089-3	NS.1709.002.NEBNext_dual_i7_H10---NEBNext_dual_i5_H10.H089-3__counts.txt	three	control	three_control	2.3
I018-3	NS.1709.002.NEBNext_dual_i7_F9---NEBNext_dual_i5_F9.I018-3__counts.txt	three	treatment	three_treatment	1.8
G006-3	NS.1709.002.NEBNext_dual_i7_C9---NEBNext_dual_i5_C9.G006-3__counts.txt	three	treatment	three_treatment	1.7
G059-3	NS.1709.002.NEBNext_dual_i7_D11---NEBNext_dual_i5_D11.G059-3__counts.txt	three	treatment	three_treatment	1.8
G019-3	NS.1709.002.NEBNext_dual_i7_D9---NEBNext_dual_i5_D9.G019-3__counts.txt	three	treatment	three_treatment	1.6
I065-3	NS.1709.002.NEBNext_dual_i7_F10---NEBNext_dual_i5_F10.I065-3__counts.txt	three	treatment	three_treatment	1.6
