# Supplementary material for: Transcriptomic correlates of nutritional manipulation in a facultatively social bee
Source: J Exp Biol. 2025 Apr 16;228(8):jeb250024. doi: 10.1242/jeb.250024 (PMC12045643; doi:10.1242/jeb.250024)
Supplement: Table S3. Differentially expressed genes for each contrast among control and treatment groups, including gene IDs. [file jexbio-228-250024-TableS3.xlsx]

## Sheet: Sheet1
ID	Note	Base Mean	Log2 Fold Change	Log Fold Change SE	Stat	P-Value	Adjusted P-Value	Contrast
Ccalc.v3.15354	Similar to LINE-1 retrotransposable element ORF2 protein (Homo sapiens OX=9606)	0.819757	29.9929	4.57045	6.56235	5.29647e-11	2.20349e-07	1control_vs_1treat
Ccalc.v3.04114	Protein of unknown function	1.26884	29.9807	3.53306	8.48577	2.14298e-17	3.39747e-13	1control_vs_1treat
Ccalc.v3.16847	Similar to Retrovirus-related Pol polyprotein from transposon TNT 1-94 (Nicotiana tabacum OX=4097)	3.85896	29.9569	4.37533	6.84678	7.55332e-12	5.98752e-08	1control_vs_1treat
Ccalc.v3.17550	Protein of unknown function	4.14207	29.9401	4.56743	6.55513	5.55945e-11	2.20349e-07	1control_vs_1treat
Ccalc.v3.17549	Protein of unknown function	1.94861	17.903	2.95208	6.06452	1.32349e-09	4.19651e-06	1control_vs_1treat
Ccalc.v3.21048	Similar to thap1: THAP domain-containing protein 1 (Danio rerio OX=7955)	0.956848	17.209	2.98698	5.76134	8.34496e-09	2.20502e-05	1control_vs_1treat
Ccalc.v3.16074	Protein of unknown function	24.8534	3.49115	0.632483	5.51975	3.39479e-08	7.68871e-05	1control_vs_1treat
Ccalc.v3.14682	Similar to Cyt-b5: Cytochrome b5 (Musca domestica OX=7370)	67.9564	1.55251	0.362897	4.27811	1.88489e-05	0.0332033	1control_vs_1treat
Ccalc.v3.16953	Protein of unknown function	0.310006	-18.9987	4.51669	-4.20633	2.59549e-05	0.0411488	1control_vs_1treat
Ccalc.v3.20121	Similar to Prkra: Interferon-inducible double-stranded RNA-dependent protein kinase activator A (Mus musculus OX=10090)	8.31737	-24.1594	4.53453	-5.32787	9.93703e-08	0.000196927	1control_vs_1treat
Ccalc.v3.23894	Similar to Retrovirus-related Pol polyprotein from transposon TNT 1-94 (Nicotiana tabacum OX=4097)	0.45053	29.9962	5.19614	5.77278	7.79761e-09	3.08791e-05	1control_vs_3control
Ccalc.v3.16563	Protein of unknown function	0.42519	29.9582	5.22995	5.7282	1.01503e-08	3.08791e-05	1control_vs_3control
Ccalc.v3.18497	Similar to X-element\ORF2: Probable RNA-directed DNA polymerase from transposon X-element (Drosophila melanogaster OX=7227)	1.90534	29.9349	4.22944	7.07773	1.46535e-12	2.32316e-08	1control_vs_3control
Ccalc.v3.23682	Protein of unknown function	2.83503	29.7983	5.17657	5.75639	8.5934e-09	3.08791e-05	1control_vs_3control
Ccalc.v3.13866	Protein of unknown function	6.99911	29.7072	5.20791	5.70424	1.16863e-08	3.08791e-05	1control_vs_3control
Ccalc.v3.23681	Similar to pol: Retrovirus-related Pol polyprotein from transposon 17.6 (Drosophila melanogaster OX=7227)	2.02535	28.4939	4.40871	6.4631	1.02578e-10	8.13133e-07	1control_vs_3control
Ccalc.v3.16847	Similar to Retrovirus-related Pol polyprotein from transposon TNT 1-94 (Nicotiana tabacum OX=4097)	3.85896	26.6514	5.01541	5.3139	1.07305e-07	0.000212651	1control_vs_3control
Ccalc.v3.02541	Protein of unknown function	0.28034	25.6164	5.22915	4.89877	9.64408e-07	0.00169886	1control_vs_3control
Ccalc.v3.11287	Protein of unknown function	13.3862	5.21364	1.24276	4.19522	2.72602e-05	0.0392894	1control_vs_3control
Ccalc.v3.01595	Protein of unknown function	14.8092	4.57381	1.02886	4.44551	8.76832e-06	0.0139013	1control_vs_3control
Ccalc.v3.20121	Similar to Prkra: Interferon-inducible double-stranded RNA-dependent protein kinase activator A (Mus musculus OX=10090)	8.31737	-27.4456	5.15233	-5.32682	9.99456e-08	0.000212651	1control_vs_3control
Ccalc.v3.11299	Similar to Retrovirus-related Pol polyprotein from transposon TNT 1-94 (Nicotiana tabacum OX=4097)	0.333221	29.9581	4.25967	7.03296	2.02204e-12	5.54265e-09	1control_vs_3treat
Ccalc.v3.19128	Protein of unknown function	0.315967	29.941	4.26035	7.02783	2.09764e-12	5.54265e-09	1control_vs_3treat
Ccalc.v3.22702	Protein of unknown function	0.360284	29.589	4.25285	6.95745	3.46475e-12	7.84717e-09	1control_vs_3treat
Ccalc.v3.02541	Protein of unknown function	0.28034	29.1656	4.24237	6.87484	6.20593e-12	1.22986e-08	1control_vs_3treat
Ccalc.v3.15354	Similar to LINE-1 retrotransposable element ORF2 protein (Homo sapiens OX=9606)	0.819757	29.14	4.26084	6.83903	7.97329e-12	1.40454e-08	1control_vs_3treat
Ccalc.v3.23894	Similar to Retrovirus-related Pol polyprotein from transposon TNT 1-94 (Nicotiana tabacum OX=4097)	0.45053	28.3841	4.24475	6.68687	2.27989e-11	3.61454e-08	1control_vs_3treat
Ccalc.v3.01538	Similar to Zbed4: Zinc finger BED domain-containing protein 4 (Mus musculus OX=10090)	4.12019	27.7861	4.22253	6.58045	4.69037e-11	6.7601e-08	1control_vs_3treat
Ccalc.v3.17530	Similar to GE16425: Regulator of telomere elongation helicase 1 homolog (Drosophila yakuba OX=7245)	0.721057	24.297	3.28076	7.40591	1.30257e-13	1.03255e-09	1control_vs_3treat
Ccalc.v3.03642	Protein of unknown function	1.71186	22.069	2.20514	10.008	1.40605e-23	2.22916e-19	1control_vs_3treat
Ccalc.v3.18828	Similar to jockey\pol: RNA-directed DNA polymerase from mobile element jockey (Drosophila funebris OX=7221)	0.5919	18.5072	3.34224	5.53736	3.07073e-08	4.05695e-05	1control_vs_3treat
Ccalc.v3.09440	Similar to Retrovirus-related Pol polyprotein from transposon TNT 1-94 (Nicotiana tabacum OX=4097)	26.4729	17.6198	3.20912	5.49054	4.00698e-08	4.88667e-05	1control_vs_3treat
Ccalc.v3.07923	Similar to GIP: Copia protein (Drosophila melanogaster OX=7227)	33.409	4.0234	0.974628	4.12814	3.65713e-05	0.034106	1control_vs_3treat
Ccalc.v3.06230	Similar to Retrovirus-related Pol polyprotein from transposon TNT 1-94 (Nicotiana tabacum OX=4097)	0.637123	-16.8883	3.26541	-5.17187	2.31761e-07	0.000262453	1control_vs_3treat
Ccalc.v3.21131	Protein of unknown function	1.90949	-19.1052	4.16954	-4.5821	4.60334e-06	0.00456133	1control_vs_3treat
Ccalc.v3.20118	Similar to pol: Retrovirus-related Pol polyprotein from transposon 17.6 (Drosophila melanogaster OX=7227)	5.01822	-20.8944	4.16374	-5.01819	5.21594e-07	0.00055129	1control_vs_3treat
Ccalc.v3.20121	Similar to Prkra: Interferon-inducible double-stranded RNA-dependent protein kinase activator A (Mus musculus OX=10090)	8.31737	-30	4.16214	-7.20783	5.68499e-13	3.00433e-09	1control_vs_3treat
Ccalc.v3.21178	Protein of unknown function	5.54398	-30	4.21511	-7.11725	1.10105e-12	4.36401e-09	1control_vs_3treat
Ccalc.v3.20118	Similar to pol: Retrovirus-related Pol polyprotein from transposon 17.6 (Drosophila melanogaster OX=7227)	5.01822	32.0439	4.47002	7.16863	7.57517e-13	2.00161e-09	3control_vs_1treat
Ccalc.v3.17550	Protein of unknown function	4.14207	28.7192	4.51469	6.36129	2.00067e-10	2.88351e-07	3control_vs_1treat
Ccalc.v3.15354	Similar to LINE-1 retrotransposable element ORF2 protein (Homo sapiens OX=9606)	0.819757	27.9735	4.51535	6.1952	5.82108e-10	7.09903e-07	3control_vs_1treat
Ccalc.v3.04114	Protein of unknown function	1.26884	27.7163	3.55246	7.802	6.09319e-15	3.22005e-11	3control_vs_1treat
Ccalc.v3.17549	Protein of unknown function	1.94861	21.6209	2.8477	7.59241	3.14002e-14	1.24455e-10	3control_vs_1treat
Ccalc.v3.17242	Protein of unknown function	0.79994	20.6116	4.5115	4.56868	4.90806e-06	0.00432291	3control_vs_1treat
Ccalc.v3.21048	Similar to thap1: THAP domain-containing protein 1 (Danio rerio OX=7955)	0.956848	19.1601	2.87001	6.67597	2.45605e-11	4.32648e-08	3control_vs_1treat
Ccalc.v3.14898	Protein of unknown function	28.2747	3.59654	0.870801	4.13015	3.62534e-05	0.0239484	3control_vs_1treat
Ccalc.v3.13444	Similar to Esterase FE4 (Myzus persicae OX=13164)	84.8306	-6.25188	1.55035	-4.03256	5.5172e-05	0.0336422	3control_vs_1treat
Ccalc.v3.11728	Similar to Allergen Tha p 1 (Thaumetopoea pityocampa OX=208016)	153.106	-6.49172	1.47729	-4.39434	1.1111e-05	0.00838828	3control_vs_1treat
Ccalc.v3.14127	Protein of unknown function	455.747	-8.53736	1.70855	-4.99685	5.82739e-07	0.000615917	3control_vs_1treat
Ccalc.v3.19740	Similar to K02A2.6: Uncharacterized protein K02A2.6 (Caenorhabditis elegans OX=6239)	13.2272	-18.3927	4.49937	-4.08785	4.35392e-05	0.0276108	3control_vs_1treat
Ccalc.v3.20141	Similar to jockey\pol: RNA-directed DNA polymerase from mobile element jockey (Drosophila funebris OX=7221)	2.48892	-18.7735	4.36139	-4.30447	1.67384e-05	0.0115379	3control_vs_1treat
Ccalc.v3.19070	Protein of unknown function	0.361522	-19.5309	4.48363	-4.35604	1.32435e-05	0.00954372	3control_vs_1treat
Ccalc.v3.04217	Protein of unknown function	4.1918	-19.7856	4.45236	-4.44386	8.83609e-06	0.00700437	3control_vs_1treat
Ccalc.v3.13099	Similar to Tf2-6: Transposon Tf2-6 polyprotein (Schizosaccharomyces pombe (strain 972 / ATCC 24843) OX=284812)	2.39646	-19.8558	4.38597	-4.52711	5.97949e-06	0.00498941	3control_vs_1treat
Ccalc.v3.21538	Similar to Tf2-9: Transposon Tf2-9 polyprotein (Schizosaccharomyces pombe (strain 972 / ATCC 24843) OX=284812)	33.3183	-20.5412	4.43866	-4.6278	3.69563e-06	0.0034465	3control_vs_1treat
Ccalc.v3.20051	Protein of unknown function	8.74745	-20.9877	4.45626	-4.70971	2.48073e-06	0.00245809	3control_vs_1treat
Ccalc.v3.21131	Protein of unknown function	1.90949	-23.9156	4.53024	-5.27911	1.2981e-07	0.000147	3control_vs_1treat
Ccalc.v3.18497	Similar to X-element\ORF2: Probable RNA-directed DNA polymerase from transposon X-element (Drosophila melanogaster OX=7227)	1.90534	-27.7609	3.72219	-7.45822	8.76983e-14	2.78074e-10	3control_vs_1treat
Ccalc.v3.16563	Protein of unknown function	0.42519	-28.2092	4.51194	-6.25212	4.04929e-10	5.34979e-07	3control_vs_1treat
Ccalc.v3.23894	Similar to Retrovirus-related Pol polyprotein from transposon TNT 1-94 (Nicotiana tabacum OX=4097)	0.45053	-28.6948	4.49354	-6.3858	1.70501e-10	2.70312e-07	3control_vs_1treat
Ccalc.v3.02541	Protein of unknown function	0.28034	-30.0918	4.49877	-6.6889	2.24854e-11	4.32648e-08	3control_vs_1treat
Ccalc.v3.23682	Protein of unknown function	2.83503	-31.3306	4.48117	-6.99161	2.71757e-12	6.15491e-09	3control_vs_1treat
Ccalc.v3.23681	Similar to pol: Retrovirus-related Pol polyprotein from transposon 17.6 (Drosophila melanogaster OX=7227)	2.02535	-32.0147	3.75553	-8.52469	1.53221e-17	2.42916e-13	3control_vs_1treat
Ccalc.v3.13866	Protein of unknown function	6.99911	-35.2126	4.43732	-7.93554	2.09579e-15	1.66133e-11	3control_vs_1treat
Ccalc.v3.22702	Protein of unknown function	0.360284	32.1597	5.63721	5.70489	1.16419e-08	3.07618e-05	3control_vs_3treat
Ccalc.v3.19128	Protein of unknown function	0.315967	29.1903	5.69946	5.1216	3.0296e-07	0.000436648	3control_vs_3treat
Ccalc.v3.22127	Protein of unknown function	0.317282	27.8164	5.70041	4.87972	1.06239e-06	0.00120308	3control_vs_3treat
Ccalc.v3.15354	Similar to LINE-1 retrotransposable element ORF2 protein (Homo sapiens OX=9606)	0.819757	27.1205	5.7193	4.74194	2.11683e-06	0.00209752	3control_vs_3treat
Ccalc.v3.16953	Protein of unknown function	0.310006	26.8002	5.69579	4.70527	2.53532e-06	0.00221858	3control_vs_3treat
Ccalc.v3.11299	Similar to Retrovirus-related Pol polyprotein from transposon TNT 1-94 (Nicotiana tabacum OX=4097)	0.333221	26.5836	5.70076	4.66317	3.11382e-06	0.00246832	3control_vs_3treat
Ccalc.v3.03642	Protein of unknown function	1.71186	23.9939	2.89967	8.2747	1.28783e-16	2.04173e-12	3control_vs_3treat
Ccalc.v3.01538	Similar to Zbed4: Zinc finger BED domain-containing protein 4 (Mus musculus OX=10090)	4.12019	23.6181	5.68158	4.15696	3.22505e-05	0.0150809	3control_vs_3treat
Ccalc.v3.09440	Similar to Retrovirus-related Pol polyprotein from transposon TNT 1-94 (Nicotiana tabacum OX=4097)	26.4729	23.5296	4.24991	5.53649	3.08597e-08	6.11561e-05	3control_vs_3treat
Ccalc.v3.17530	Similar to GE16425: Regulator of telomere elongation helicase 1 homolog (Drosophila yakuba OX=7245)	0.721057	22.3329	4.39599	5.08028	3.76883e-07	0.000497925	3control_vs_3treat
Ccalc.v3.18828	Similar to jockey\pol: RNA-directed DNA polymerase from mobile element jockey (Drosophila funebris OX=7221)	0.5919	18.9254	4.44987	4.25301	2.10913e-05	0.0121721	3control_vs_3treat
Ccalc.v3.18268	Protein of unknown function	12.7388	7.76694	1.86871	4.15632	3.2342e-05	0.0150809	3control_vs_3treat
Ccalc.v3.10854	Similar to ast: Protein asteroid (Drosophila melanogaster OX=7227)	54.8299	5.08716	1.16331	4.373	1.2255e-05	0.00809547	3control_vs_3treat
Ccalc.v3.04543	Protein of unknown function	25.7489	5.06861	1.21241	4.1806	2.90739e-05	0.0144043	3control_vs_3treat
Ccalc.v3.14898	Protein of unknown function	28.2747	4.63424	1.09073	4.24874	2.14973e-05	0.0121721	3control_vs_3treat
Ccalc.v3.16108	Protein of unknown function	11.2269	4.04345	0.959839	4.21264	2.52408e-05	0.0137989	3control_vs_3treat
Ccalc.v3.07776	Similar to Venom serine protease inhibitor (Apis cerana OX=7461)	514.453	-3.43159	0.754092	-4.55062	5.34873e-06	0.00385449	3control_vs_3treat
Ccalc.v3.07134	Protein of unknown function	26.0178	-3.65063	0.871053	-4.19105	2.77667e-05	0.0142005	3control_vs_3treat
Ccalc.v3.11287	Protein of unknown function	13.3862	-5.67618	1.35214	-4.19791	2.69388e-05	0.0142005	3control_vs_3treat
Ccalc.v3.01609	Similar to thap1: THAP domain-containing protein 1 (Danio rerio OX=7955)	21.5802	-5.75308	1.477	-3.89511	9.8154e-05	0.0399009	3control_vs_3treat
Ccalc.v3.14127	Protein of unknown function	455.747	-8.94915	2.16575	-4.13213	3.59417e-05	0.0162806	3control_vs_3treat
Ccalc.v3.04217	Protein of unknown function	4.1918	-22.0082	5.63568	-3.90515	9.41668e-05	0.0392874	3control_vs_3treat
Ccalc.v3.20141	Similar to jockey\pol: RNA-directed DNA polymerase from mobile element jockey (Drosophila funebris OX=7221)	2.48892	-22.5484	5.48965	-4.10744	4.00062e-05	0.0176183	3control_vs_3treat
Ccalc.v3.21274	Similar to TY3B-G: Transposon Ty3-G Gag-Pol polyprotein (Saccharomyces cerevisiae (strain ATCC 204508 / S288c) OX=559292)	3.20479	-23.1084	5.64123	-4.09634	4.1973e-05	0.0179849	3control_vs_3treat
Ccalc.v3.13099	Similar to Tf2-6: Transposon Tf2-6 polyprotein (Schizosaccharomyces pombe (strain 972 / ATCC 24843) OX=284812)	2.39646	-23.6812	5.51969	-4.29032	1.78418e-05	0.0108794	3control_vs_3treat
Ccalc.v3.21538	Similar to Tf2-9: Transposon Tf2-9 polyprotein (Schizosaccharomyces pombe (strain 972 / ATCC 24843) OX=284812)	33.3183	-24.1576	5.6018	-4.31247	1.61439e-05	0.0102378	3control_vs_3treat
Ccalc.v3.23682	Protein of unknown function	2.83503	-25.3676	5.67773	-4.46792	7.89846e-06	0.00544444	3control_vs_3treat
Ccalc.v3.20051	Protein of unknown function	8.74745	-25.7982	5.612	-4.59698	4.2866e-06	0.00323618	3control_vs_3treat
Ccalc.v3.19739	Similar to K02A2.6: Uncharacterized protein K02A2.6 (Caenorhabditis elegans OX=6239)	1.83597	-26.5086	5.64547	-4.69556	2.65883e-06	0.00221858	3control_vs_3treat
Ccalc.v3.23821	Similar to Tf2-9: Transposon Tf2-9 polyprotein (Schizosaccharomyces pombe (strain 972 / ATCC 24843) OX=284812)	8.31557	-26.6202	5.63363	-4.72523	2.2986e-06	0.00214364	3control_vs_3treat
Ccalc.v3.20115	Protein of unknown function	1.34638	-26.8632	5.64926	-4.75517	1.98279e-06	0.00209568	3control_vs_3treat
Ccalc.v3.23681	Similar to pol: Retrovirus-related Pol polyprotein from transposon 17.6 (Drosophila melanogaster OX=7227)	2.02535	-27.2367	4.81746	-5.65373	1.56998e-08	3.55579e-05	3control_vs_3treat
Ccalc.v3.19740	Similar to K02A2.6: Uncharacterized protein K02A2.6 (Caenorhabditis elegans OX=6239)	13.2272	-27.6058	5.62376	-4.90878	9.16436e-07	0.00111763	3control_vs_3treat
Ccalc.v3.16847	Similar to Retrovirus-related Pol polyprotein from transposon TNT 1-94 (Nicotiana tabacum OX=4097)	3.85896	-29.4915	5.48894	-5.3729	7.74791e-08	0.000136484	3control_vs_3treat
Ccalc.v3.21131	Protein of unknown function	1.90949	-29.5921	5.64096	-5.24594	1.5549e-07	0.000246514	3control_vs_3treat
Ccalc.v3.18497	Similar to X-element\ORF2: Probable RNA-directed DNA polymerase from transposon X-element (Drosophila melanogaster OX=7227)	1.90534	-29.748	4.59984	-6.46718	9.98468e-11	3.95743e-07	3control_vs_3treat
Ccalc.v3.16563	Protein of unknown function	0.42519	-33.2203	5.67801	-5.85069	4.89535e-09	1.55222e-05	3control_vs_3treat
Ccalc.v3.21178	Protein of unknown function	5.54398	-37.5238	5.69935	-6.58388	4.58341e-11	2.42218e-07	3control_vs_3treat
Ccalc.v3.13866	Protein of unknown function	6.99911	-37.6274	5.60365	-6.7148	1.88325e-11	1.49285e-07	3control_vs_3treat
Ccalc.v3.21178	Protein of unknown function	5.54398	39.4601	4.94003	7.98783	1.37331e-15	1.84792e-11	3treat_vs_1treat
Ccalc.v3.17550	Protein of unknown function	4.14207	36.278	4.87334	7.44417	9.75533e-14	3.38551e-10	3treat_vs_1treat
Ccalc.v3.20118	Similar to pol: Retrovirus-related Pol polyprotein from transposon 17.6 (Drosophila melanogaster OX=7227)	5.01822	34.3829	4.87248	7.05655	1.70682e-12	4.5934e-09	3treat_vs_1treat
Ccalc.v3.16847	Similar to Retrovirus-related Pol polyprotein from transposon TNT 1-94 (Nicotiana tabacum OX=4097)	3.85896	32.7971	4.75672	6.89491	5.39e-12	1.03611e-08	3treat_vs_1treat
Ccalc.v3.04114	Protein of unknown function	1.26884	30.2725	3.84386	7.87554	3.3927e-15	2.28261e-11	3treat_vs_1treat
Ccalc.v3.19739	Similar to K02A2.6: Uncharacterized protein K02A2.6 (Caenorhabditis elegans OX=6239)	1.83597	21.4887	4.88948	4.39488	1.10834e-05	0.00710181	3treat_vs_1treat
Ccalc.v3.20115	Protein of unknown function	1.34638	21.1978	4.89416	4.33125	1.48266e-05	0.00867418	3treat_vs_1treat
Ccalc.v3.21048	Similar to thap1: THAP domain-containing protein 1 (Danio rerio OX=7955)	0.956848	18.369	3.18484	5.76764	8.03912e-09	7.21163e-06	3treat_vs_1treat
Ccalc.v3.17549	Protein of unknown function	1.94861	17.1697	3.19408	5.37547	7.63848e-08	5.71019e-05	3treat_vs_1treat
Ccalc.v3.16074	Protein of unknown function	24.8534	4.31368	0.689142	6.25949	3.86237e-10	5.19721e-07	3treat_vs_1treat
Ccalc.v3.07134	Protein of unknown function	26.0178	2.90781	0.730192	3.98226	6.82644e-05	0.0367426	3treat_vs_1treat
Ccalc.v3.04543	Protein of unknown function	25.7489	-4.1955	1.05262	-3.98578	6.72599e-05	0.0367426	3treat_vs_1treat
Ccalc.v3.23069	Similar to LINE-1 reverse transcriptase homolog (Nycticebus coucang OX=9470)	29.9364	-5.71517	1.46564	-3.89944	9.64155e-05	0.0498987	3treat_vs_1treat
Ccalc.v3.09440	Similar to Retrovirus-related Pol polyprotein from transposon TNT 1-94 (Nicotiana tabacum OX=4097)	26.4729	-16.6191	3.75441	-4.42654	9.57545e-06	0.00644236	3treat_vs_1treat
Ccalc.v3.03642	Protein of unknown function	1.71186	-19.6821	2.64542	-7.44006	1.0064e-13	3.38551e-10	3treat_vs_1treat
Ccalc.v3.18828	Similar to jockey\pol: RNA-directed DNA polymerase from mobile element jockey (Drosophila funebris OX=7221)	0.5919	-20.5781	3.80286	-5.41121	6.26019e-08	4.95513e-05	3treat_vs_1treat
Ccalc.v3.19070	Protein of unknown function	0.361522	-21.2946	4.86856	-4.3739	1.22047e-05	0.00746487	3treat_vs_1treat
Ccalc.v3.17530	Similar to GE16425: Regulator of telomere elongation helicase 1 homolog (Drosophila yakuba OX=7245)	0.721057	-24.3245	3.78921	-6.4194	1.36809e-10	2.30113e-07	3treat_vs_1treat
Ccalc.v3.01538	Similar to Zbed4: Zinc finger BED domain-containing protein 4 (Mus musculus OX=10090)	4.12019	-24.3382	4.94494	-4.92184	8.5736e-07	0.000607191	3treat_vs_1treat
Ccalc.v3.23894	Similar to Retrovirus-related Pol polyprotein from transposon TNT 1-94 (Nicotiana tabacum OX=4097)	0.45053	-27.0828	4.96031	-5.4599	4.76411e-08	4.00661e-05	3treat_vs_1treat
Ccalc.v3.22702	Protein of unknown function	0.360284	-28.9139	4.95899	-5.83062	5.52234e-09	5.30776e-06	3treat_vs_1treat
Ccalc.v3.16953	Protein of unknown function	0.310006	-29.3512	4.90765	-5.98071	2.22171e-09	2.29964e-06	3treat_vs_1treat
Ccalc.v3.22127	Protein of unknown function	0.317282	-29.877	4.93291	-6.05666	1.38978e-09	1.5584e-06	3treat_vs_1treat
Ccalc.v3.11299	Similar to Retrovirus-related Pol polyprotein from transposon TNT 1-94 (Nicotiana tabacum OX=4097)	0.333221	-30.313	4.95365	-6.11933	9.39701e-10	1.14951e-06	3treat_vs_1treat
Ccalc.v3.19128	Protein of unknown function	0.315967	-31.3709	4.92074	-6.37524	1.82679e-10	2.73125e-07	3treat_vs_1treat
Ccalc.v3.02541	Protein of unknown function	0.28034	-33.6411	4.87808	-6.89639	5.33415e-12	1.03611e-08	3treat_vs_1treat
