# Supplementary material for: Transcriptomic correlates of nutritional manipulation in a facultatively social bee
Source: J Exp Biol. 2025 Apr 16;228(8):jeb250024. doi: 10.1242/jeb.250024 (PMC12045643; doi:10.1242/jeb.250024)
Supplement: Table S4. Gene ontology IDs and terms enriched in differentially expressed genes associated with each each experiemental/control group, and with bees of larger or smaller size. BP = biological process; CC = cellular compartment; MF = molecular function. [file jexbio-228-250024-TableS4.xlsx]

## Sheet: Sheet1
GO ID	Term	Annotated	Significant	Expected	Classic Fischer	Group	Category
GO:0036003	positive regulation of transcription fro...	109	2	0.09	0.0039	cell one control	BP
GO:0043618	regulation of transcription from RNA pol...	132	2	0.11	0.0056	cell one control	BP
GO:0043620	regulation of DNA-templated transcriptio...	132	2	0.11	0.0056	cell one control	BP
GO:0016486	peptide hormone processing	12	1	0.01	0.0103	cell one control	BP
GO:0140448	signaling receptor ligand precursor proc...	12	1	0.01	0.0103	cell one control	BP
GO:1901654	response to ketone	206	2	0.18	0.0132	cell one control	BP
GO:0090503	RNA phosphodiester bond hydrolysis, exon...	232	2	0.2	0.0166	cell one control	BP
GO:0015012	heparan sulfate proteoglycan biosyntheti...	20	1	0.02	0.017	cell one control	BP
GO:0015015	heparan sulfate proteoglycan biosyntheti...	20	1	0.02	0.017	cell one control	BP
GO:0030166	proteoglycan biosynthetic process	20	1	0.02	0.017	cell one control	BP
GO:0030201	heparan sulfate proteoglycan metabolic p...	20	1	0.02	0.017	cell one control	BP
GO:1900237	positive regulation of induction of conj...	20	1	0.02	0.017	cell one control	BP
GO:0009101	glycoprotein biosynthetic process	241	2	0.21	0.0178	cell one control	BP
GO:0006452	translational frameshifting	21	1	0.02	0.0179	cell one control	BP
GO:0006895	Golgi to endosome transport	21	1	0.02	0.0179	cell one control	BP
GO:0051083	'de novo' cotranslational protein foldin...	21	1	0.02	0.0179	cell one control	BP
GO:0071409	cellular response to cycloheximide	21	1	0.02	0.0179	cell one control	BP
GO:0006029	proteoglycan metabolic process	23	1	0.02	0.0196	cell one control	BP
GO:0007584	response to nutrient	271	2	0.23	0.0222	cell one control	BP
GO:0009100	glycoprotein metabolic process	285	2	0.24	0.0244	cell one control	BP
GO:0010514	induction of conjugation with cellular f...	29	1	0.02	0.0246	cell one control	BP
GO:0032571	response to vitamin K	31	1	0.03	0.0263	cell one control	BP
GO:0016259	selenocysteine metabolic process	35	1	0.03	0.0296	cell one control	BP
GO:0016260	selenocysteine biosynthetic process	35	1	0.03	0.0296	cell one control	BP
GO:0033273	response to vitamin	36	1	0.03	0.0305	cell one control	BP
GO:1990397	queuosine salvage	44	1	0.04	0.0371	cell one control	BP
GO:0097305	response to alcohol	364	2	0.31	0.0383	cell one control	BP
GO:0046898	response to cycloheximide	46	1	0.04	0.0388	cell one control	BP
GO:0019632	shikimate metabolic process	48	1	0.04	0.0404	cell one control	BP
GO:1901655	cellular response to ketone	53	1	0.05	0.0445	cell one control	BP
GO:0035268	protein mannosylation	59	1	0.05	0.0495	cell one control	BP
GO:0035269	protein O-linked mannosylation	59	1	0.05	0.0495	cell one control	BP
GO:0030133	transport vesicle	200	2	0.19	0.016	cell one control	CC
GO:0035060	brahma complex	18	1	0.02	0.017	cell one control	CC
GO:0032300	mismatch repair complex	25	1	0.02	0.024	cell one control	CC
GO:0071439	clathrin complex	31	1	0.03	0.029	cell one control	CC
GO:0012510	trans-Golgi network transport vesicle me...	35	1	0.03	0.033	cell one control	CC
GO:0030130	clathrin coat of trans-Golgi network ves...	35	1	0.03	0.033	cell one control	CC
GO:0030140	trans-Golgi network transport vesicle	35	1	0.03	0.033	cell one control	CC
GO:0042788	polysomal ribosome	36	1	0.03	0.034	cell one control	CC
GO:0005844	polysome	40	1	0.04	0.038	cell one control	CC
GO:0030132	clathrin coat of coated pit	41	1	0.04	0.039	cell one control	CC
GO:0042600	egg chorion	344	2	0.33	0.042	cell one control	CC
GO:0030479	actin cortical patch	46	1	0.04	0.043	cell one control	CC
GO:0061645	endocytic patch	46	1	0.04	0.043	cell one control	CC
GO:0030660	Golgi-associated vesicle membrane	52	1	0.05	0.049	cell one control	CC
GO:0030133	transport vesicle	200	2	0.19	0.016	cell one control	MF
GO:0035060	brahma complex	18	1	0.02	0.017	cell one control	MF
GO:0032300	mismatch repair complex	25	1	0.02	0.024	cell one control	MF
GO:0071439	clathrin complex	31	1	0.03	0.029	cell one control	MF
GO:0012510	trans-Golgi network transport vesicle me...	35	1	0.03	0.033	cell one control	MF
GO:0030130	clathrin coat of trans-Golgi network ves...	35	1	0.03	0.033	cell one control	MF
GO:0030140	trans-Golgi network transport vesicle	35	1	0.03	0.033	cell one control	MF
GO:0042788	polysomal ribosome	36	1	0.03	0.034	cell one control	MF
GO:0005844	polysome	40	1	0.04	0.038	cell one control	MF
GO:0030132	clathrin coat of coated pit	41	1	0.04	0.039	cell one control	MF
GO:0042600	egg chorion	344	2	0.33	0.042	cell one control	MF
GO:0030479	actin cortical patch	46	1	0.04	0.043	cell one control	MF
GO:0061645	endocytic patch	46	1	0.04	0.043	cell one control	MF
GO:0030660	Golgi-associated vesicle membrane	52	1	0.05	0.049	cell one control	MF
GO:0050999	regulation of nitric-oxide synthase acti...	57	2	0.05	0.0013	cell three control	BP
GO:0044281	small molecule metabolic process	10608	17	10.11	0.0015	cell three control	BP
GO:0032768	regulation of monooxygenase activity	90	2	0.09	0.0033	cell three control	BP
GO:0032943	mononuclear cell proliferation	124	2	0.12	0.0061	cell three control	BP
GO:0046651	lymphocyte proliferation	124	2	0.12	0.0061	cell three control	BP
GO:0070661	leukocyte proliferation	139	2	0.13	0.0077	cell three control	BP
GO:0006952	defense response	1994	6	1.9	0.0088	cell three control	BP
GO:0006576	cellular biogenic amine metabolic proces...	464	3	0.44	0.0093	cell three control	BP
GO:0039693	viral DNA genome replication	913	4	0.87	0.0099	cell three control	BP
GO:0008283	cell population proliferation	917	4	0.87	0.01	cell three control	BP
GO:0040032	post-embryonic body morphogenesis	11	1	0.01	0.0104	cell three control	BP
GO:0042537	benzene-containing compound metabolic pr...	164	2	0.16	0.0105	cell three control	BP
GO:0019079	viral genome replication	942	4	0.9	0.011	cell three control	BP
GO:0035265	organ growth	177	2	0.17	0.0122	cell three control	BP
GO:0051341	regulation of oxidoreductase activity	178	2	0.17	0.0123	cell three control	BP
GO:0018996	molting cycle, collagen and cuticulin-ba...	14	1	0.01	0.0133	cell three control	BP
GO:0040002	collagen and cuticulin-based cuticle dev...	14	1	0.01	0.0133	cell three control	BP
GO:0042338	cuticle development involved in collagen...	14	1	0.01	0.0133	cell three control	BP
GO:0006955	immune response	2215	6	2.11	0.0145	cell three control	BP
GO:0001655	urogenital system development	201	2	0.19	0.0155	cell three control	BP
GO:0044106	cellular amine metabolic process	573	3	0.55	0.0164	cell three control	BP
GO:0009308	amine metabolic process	577	3	0.55	0.0167	cell three control	BP
GO:0001547	antral ovarian follicle growth	18	1	0.02	0.017	cell three control	BP
GO:0030518	intracellular steroid hormone receptor s...	18	1	0.02	0.017	cell three control	BP
GO:0030520	intracellular estrogen receptor signalin...	18	1	0.02	0.017	cell three control	BP
GO:0030574	collagen catabolic process	18	1	0.02	0.017	cell three control	BP
GO:0030850	prostate gland development	18	1	0.02	0.017	cell three control	BP
GO:0043124	negative regulation of I-kappaB kinase/N...	18	1	0.02	0.017	cell three control	BP
GO:0051000	positive regulation of nitric-oxide synt...	18	1	0.02	0.017	cell three control	BP
GO:0060065	uterus development	18	1	0.02	0.017	cell three control	BP
GO:0060068	vagina development	18	1	0.02	0.017	cell three control	BP
GO:0060442	branching involved in prostate gland mor...	18	1	0.02	0.017	cell three control	BP
GO:0060444	branching involved in mammary gland duct...	18	1	0.02	0.017	cell three control	BP
GO:0060512	prostate gland morphogenesis	18	1	0.02	0.017	cell three control	BP
GO:0060523	prostate epithelial cord elongation	18	1	0.02	0.017	cell three control	BP
GO:0060525	prostate glandular acinus development	18	1	0.02	0.017	cell three control	BP
GO:0060526	prostate glandular acinus morphogenesis	18	1	0.02	0.017	cell three control	BP
GO:0060527	prostate epithelial cord arborization in...	18	1	0.02	0.017	cell three control	BP
GO:0060603	mammary gland duct morphogenesis	18	1	0.02	0.017	cell three control	BP
GO:0060687	regulation of branching involved in pros...	18	1	0.02	0.017	cell three control	BP
GO:0060736	prostate gland growth	18	1	0.02	0.017	cell three control	BP
GO:0060737	prostate gland morphogenetic growth	18	1	0.02	0.017	cell three control	BP
GO:0060740	prostate gland epithelium morphogenesis	18	1	0.02	0.017	cell three control	BP
GO:0060745	mammary gland branching involved in preg...	18	1	0.02	0.017	cell three control	BP
GO:0060749	mammary gland alveolus development	18	1	0.02	0.017	cell three control	BP
GO:0060750	epithelial cell proliferation involved i...	18	1	0.02	0.017	cell three control	BP
GO:0060751	branch elongation involved in mammary gl...	18	1	0.02	0.017	cell three control	BP
GO:0061377	mammary gland lobule development	18	1	0.02	0.017	cell three control	BP
GO:0070141	response to UV-A	18	1	0.02	0.017	cell three control	BP
GO:0071391	cellular response to estrogen stimulus	18	1	0.02	0.017	cell three control	BP
GO:0071492	cellular response to UV-A	18	1	0.02	0.017	cell three control	BP
GO:0071396	cellular response to lipid	216	2	0.21	0.0177	cell three control	BP
GO:0060135	maternal process involved in female preg...	19	1	0.02	0.018	cell three control	BP
GO:0009767	photosynthetic electron transport chain	20	1	0.02	0.0189	cell three control	BP
GO:0009772	photosynthetic electron transport in pho...	20	1	0.02	0.0189	cell three control	BP
GO:0019684	photosynthesis, light reaction	20	1	0.02	0.0189	cell three control	BP
GO:0033598	mammary gland epithelial cell proliferat...	20	1	0.02	0.0189	cell three control	BP
GO:1900237	positive regulation of induction of conj...	20	1	0.02	0.0189	cell three control	BP
GO:0051302	regulation of cell division	225	2	0.21	0.0192	cell three control	BP
GO:0008209	androgen metabolic process	21	1	0.02	0.0198	cell three control	BP
GO:0048144	fibroblast proliferation	21	1	0.02	0.0198	cell three control	BP
GO:0048145	regulation of fibroblast proliferation	21	1	0.02	0.0198	cell three control	BP
GO:0048146	positive regulation of fibroblast prolif...	21	1	0.02	0.0198	cell three control	BP
GO:0060443	mammary gland morphogenesis	23	1	0.02	0.0217	cell three control	BP
GO:0000244	spliceosomal tri-snRNP complex assembly	24	1	0.02	0.0226	cell three control	BP
GO:0033617	mitochondrial cytochrome c oxidase assem...	24	1	0.02	0.0226	cell three control	BP
GO:0042110	T cell activation	252	2	0.24	0.0237	cell three control	BP
GO:1901605	alpha-amino acid metabolic process	2473	6	2.36	0.024	cell three control	BP
GO:0030098	lymphocyte differentiation	258	2	0.25	0.0247	cell three control	BP
GO:1902532	negative regulation of intracellular sig...	261	2	0.25	0.0253	cell three control	BP
GO:0008535	respiratory chain complex IV assembly	27	1	0.03	0.0254	cell three control	BP
GO:1903131	mononuclear cell differentiation	265	2	0.25	0.026	cell three control	BP
GO:0000387	spliceosomal snRNP assembly	28	1	0.03	0.0264	cell three control	BP
GO:0015979	photosynthesis	28	1	0.03	0.0264	cell three control	BP
GO:0043627	response to estrogen	28	1	0.03	0.0264	cell three control	BP
GO:0061180	mammary gland epithelium development	28	1	0.03	0.0264	cell three control	BP
GO:0002376	immune system process	2535	6	2.42	0.0268	cell three control	BP
GO:0010514	induction of conjugation with cellular f...	29	1	0.03	0.0273	cell three control	BP
GO:0003401	axis elongation	31	1	0.03	0.0292	cell three control	BP
GO:0032355	response to estradiol	31	1	0.03	0.0292	cell three control	BP
GO:0060602	branch elongation of an epithelium	31	1	0.03	0.0292	cell three control	BP
GO:0071392	cellular response to estradiol stimulus	31	1	0.03	0.0292	cell three control	BP
GO:0005996	monosaccharide metabolic process	1272	4	1.21	0.0299	cell three control	BP
GO:0016137	glycoside metabolic process	32	1	0.03	0.0301	cell three control	BP
GO:0016139	glycoside catabolic process	32	1	0.03	0.0301	cell three control	BP
GO:0019221	cytokine-mediated signaling pathway	297	2	0.28	0.0321	cell three control	BP
GO:0051707	response to other organism	1942	5	1.85	0.0323	cell three control	BP
GO:0016259	selenocysteine metabolic process	35	1	0.03	0.0329	cell three control	BP
GO:0016260	selenocysteine biosynthetic process	35	1	0.03	0.0329	cell three control	BP
GO:0016339	calcium-dependent cell-cell adhesion via...	35	1	0.03	0.0329	cell three control	BP
GO:0019441	tryptophan catabolic process to kynureni...	35	1	0.03	0.0329	cell three control	BP
GO:0070189	kynurenine metabolic process	35	1	0.03	0.0329	cell three control	BP
GO:0043207	response to external biotic stimulus	1955	5	1.86	0.0331	cell three control	BP
GO:0060688	regulation of morphogenesis of a branchi...	36	1	0.03	0.0338	cell three control	BP
GO:0070893	transposon integration	37	1	0.04	0.0347	cell three control	BP
GO:0070894	regulation of transposon integration	37	1	0.04	0.0347	cell three control	BP
GO:0070895	negative regulation of transposon integr...	37	1	0.04	0.0347	cell three control	BP
GO:0009607	response to biotic stimulus	1994	5	1.9	0.0357	cell three control	BP
GO:0002521	leukocyte differentiation	316	2	0.3	0.0359	cell three control	BP
GO:0030198	extracellular matrix organization	316	2	0.3	0.0359	cell three control	BP
GO:0009786	regulation of asymmetric cell division	39	1	0.04	0.0365	cell three control	BP
GO:0031154	culmination involved in sorocarp develop...	39	1	0.04	0.0365	cell three control	BP
GO:0033079	immature T cell proliferation	39	1	0.04	0.0365	cell three control	BP
GO:0033080	immature T cell proliferation in thymus	39	1	0.04	0.0365	cell three control	BP
GO:0033083	regulation of immature T cell proliferat...	39	1	0.04	0.0365	cell three control	BP
GO:0033084	regulation of immature T cell proliferat...	39	1	0.04	0.0365	cell three control	BP
GO:0033091	positive regulation of immature T cell p...	39	1	0.04	0.0365	cell three control	BP
GO:0033092	positive regulation of immature T cell p...	39	1	0.04	0.0365	cell three control	BP
GO:0043062	extracellular structure organization	319	2	0.3	0.0366	cell three control	BP
GO:0019058	viral life cycle	2015	5	1.92	0.0371	cell three control	BP
GO:0034097	response to cytokine	322	2	0.31	0.0372	cell three control	BP
GO:0071345	cellular response to cytokine stimulus	322	2	0.31	0.0372	cell three control	BP
GO:0010517	regulation of phospholipase activity	41	1	0.04	0.0384	cell three control	BP
GO:0010518	positive regulation of phospholipase act...	41	1	0.04	0.0384	cell three control	BP
GO:0010863	positive regulation of phospholipase C a...	41	1	0.04	0.0384	cell three control	BP
GO:0034121	regulation of toll-like receptor signali...	41	1	0.04	0.0384	cell three control	BP
GO:0043433	negative regulation of DNA-binding trans...	41	1	0.04	0.0384	cell three control	BP
GO:0060191	regulation of lipase activity	41	1	0.04	0.0384	cell three control	BP
GO:0060193	positive regulation of lipase activity	41	1	0.04	0.0384	cell three control	BP
GO:0062207	regulation of pattern recognition recept...	41	1	0.04	0.0384	cell three control	BP
GO:1900274	regulation of phospholipase C activity	41	1	0.04	0.0384	cell three control	BP
GO:0009617	response to bacterium	1380	4	1.32	0.0388	cell three control	BP
GO:0002248	connective tissue replacement involved i...	42	1	0.04	0.0393	cell three control	BP
GO:0032623	interleukin-2 production	42	1	0.04	0.0393	cell three control	BP
GO:0032663	regulation of interleukin-2 production	42	1	0.04	0.0393	cell three control	BP
GO:0032743	positive regulation of interleukin-2 pro...	42	1	0.04	0.0393	cell three control	BP
GO:0033077	T cell differentiation in thymus	42	1	0.04	0.0393	cell three control	BP
GO:0035234	ectopic germ cell programmed cell death	42	1	0.04	0.0393	cell three control	BP
GO:0060147	regulation of posttranscriptional gene s...	42	1	0.04	0.0393	cell three control	BP
GO:0060149	negative regulation of posttranscription...	42	1	0.04	0.0393	cell three control	BP
GO:0060964	regulation of gene silencing by miRNA	42	1	0.04	0.0393	cell three control	BP
GO:0060965	negative regulation of gene silencing by...	42	1	0.04	0.0393	cell three control	BP
GO:0060966	regulation of gene silencing by RNA	42	1	0.04	0.0393	cell three control	BP
GO:0060967	negative regulation of gene silencing by...	42	1	0.04	0.0393	cell three control	BP
GO:0070920	regulation of production of small RNA in...	42	1	0.04	0.0393	cell three control	BP
GO:0097709	connective tissue replacement	42	1	0.04	0.0393	cell three control	BP
GO:1903798	regulation of production of miRNAs invol...	42	1	0.04	0.0393	cell three control	BP
GO:1903799	negative regulation of production of miR...	42	1	0.04	0.0393	cell three control	BP
GO:0051607	defense response to virus	333	2	0.32	0.0395	cell three control	BP
GO:0140546	defense response to symbiont	333	2	0.32	0.0395	cell three control	BP
GO:0019068	virion assembly	808	3	0.77	0.0398	cell three control	BP
GO:0031050	dsRNA processing	43	1	0.04	0.0402	cell three control	BP
GO:0035196	production of miRNAs involved in gene si...	43	1	0.04	0.0402	cell three control	BP
GO:0070918	production of small RNA involved in gene...	43	1	0.04	0.0402	cell three control	BP
GO:0006082	organic acid metabolic process	6131	10	5.85	0.0404	cell three control	BP
GO:0006568	tryptophan metabolic process	337	2	0.32	0.0404	cell three control	BP
GO:0006586	indolalkylamine metabolic process	337	2	0.32	0.0404	cell three control	BP
GO:0042430	indole-containing compound metabolic pro...	337	2	0.32	0.0404	cell three control	BP
GO:0030540	female genitalia development	44	1	0.04	0.0411	cell three control	BP
GO:0035195	gene silencing by miRNA	44	1	0.04	0.0411	cell three control	BP
GO:1990397	queuosine salvage	44	1	0.04	0.0411	cell three control	BP
GO:0019438	aromatic compound biosynthetic process	10128	14	9.66	0.0418	cell three control	BP
GO:0002221	pattern recognition receptor signaling p...	45	1	0.04	0.0421	cell three control	BP
GO:0002224	toll-like receptor signaling pathway	45	1	0.04	0.0421	cell three control	BP
GO:0098670	entry receptor-mediated virion attachmen...	45	1	0.04	0.0421	cell three control	BP
GO:0046649	lymphocyte activation	347	2	0.33	0.0426	cell three control	BP
GO:0032963	collagen metabolic process	46	1	0.04	0.043	cell three control	BP
GO:0039701	microtubule-dependent intracellular tran...	46	1	0.04	0.043	cell three control	BP
GO:0009615	response to virus	351	2	0.33	0.0435	cell three control	BP
GO:0006182	cGMP biosynthetic process	47	1	0.04	0.0439	cell three control	BP
GO:0046068	cGMP metabolic process	47	1	0.04	0.0439	cell three control	BP
GO:0050714	positive regulation of protein secretion	47	1	0.04	0.0439	cell three control	BP
GO:0009309	amine biosynthetic process	353	2	0.34	0.0439	cell three control	BP
GO:0042401	cellular biogenic amine biosynthetic pro...	353	2	0.34	0.0439	cell three control	BP
GO:0051726	regulation of cell cycle	1442	4	1.37	0.0445	cell three control	BP
GO:0051130	positive regulation of cellular componen...	845	3	0.81	0.0446	cell three control	BP
GO:0010574	regulation of vascular endothelial growt...	48	1	0.05	0.0448	cell three control	BP
GO:0010575	positive regulation of vascular endothel...	48	1	0.05	0.0448	cell three control	BP
GO:0019632	shikimate metabolic process	48	1	0.05	0.0448	cell three control	BP
GO:0016032	viral process	2122	5	2.02	0.045	cell three control	BP
GO:0002323	natural killer cell activation involved ...	49	1	0.05	0.0457	cell three control	BP
GO:0030101	natural killer cell activation	49	1	0.05	0.0457	cell three control	BP
GO:0010171	body morphogenesis	50	1	0.05	0.0466	cell three control	BP
GO:0018130	heterocycle biosynthetic process	10251	14	9.77	0.0467	cell three control	BP
GO:0006011	UDP-glucose metabolic process	51	1	0.05	0.0475	cell three control	BP
GO:0032770	positive regulation of monooxygenase act...	51	1	0.05	0.0475	cell three control	BP
GO:0035194	post-transcriptional gene silencing by R...	51	1	0.05	0.0475	cell three control	BP
GO:0046688	response to copper ion	51	1	0.05	0.0475	cell three control	BP
GO:0034654	nucleobase-containing compound biosynthe...	9227	13	8.8	0.0479	cell three control	BP
GO:0002246	wound healing involved in inflammatory r...	52	1	0.05	0.0484	cell three control	BP
GO:0045176	apical protein localization	52	1	0.05	0.0484	cell three control	BP
GO:0090594	inflammatory response to wounding	52	1	0.05	0.0484	cell three control	BP
GO:0045321	leukocyte activation	376	2	0.36	0.0492	cell three control	BP
GO:0043330	response to exogenous dsRNA	53	1	0.05	0.0494	cell three control	BP
GO:0043331	response to dsRNA	53	1	0.05	0.0494	cell three control	BP
GO:0071168	protein localization to chromatin	53	1	0.05	0.0494	cell three control	BP
GO:0060106	cortical layer of collagen and cuticulin...	11	1	0.01	0.012	cell three control	CC
GO:0060108	annular furrow extracellular matrix	11	1	0.01	0.012	cell three control	CC
GO:0060102	collagen and cuticulin-based cuticle ext...	14	1	0.01	0.015	cell three control	CC
GO:0035060	brahma complex	18	1	0.02	0.019	cell three control	CC
GO:0097550	transcription preinitiation complex	18	1	0.02	0.019	cell three control	CC
GO:0009521	photosystem	24	1	0.03	0.025	cell three control	CC
GO:0009523	photosystem II	24	1	0.03	0.025	cell three control	CC
GO:0034357	photosynthetic membrane	24	1	0.03	0.025	cell three control	CC
GO:0019008	molybdopterin synthase complex	27	1	0.03	0.028	cell three control	CC
GO:0009579	thylakoid	28	1	0.03	0.029	cell three control	CC
GO:0044177	host cell Golgi apparatus	259	2	0.28	0.03	cell three control	CC
GO:0048179	activin receptor complex	30	1	0.03	0.031	cell three control	CC
GO:0070724	BMP receptor complex	30	1	0.03	0.031	cell three control	CC
GO:0098820	trans-synaptic protein complex	30	1	0.03	0.031	cell three control	CC
GO:0098025	virus tail, baseplate	276	2	0.29	0.034	cell three control	CC
GO:0005682	U5 snRNP	33	1	0.04	0.034	cell three control	CC
GO:0098015	virus tail	695	3	0.74	0.036	cell three control	CC
GO:0044384	host outer membrane	37	1	0.04	0.039	cell three control	CC
GO:0031305	integral component of mitochondrial inne...	38	1	0.04	0.04	cell three control	CC
GO:0035323	male germline ring canal	43	1	0.05	0.045	cell three control	CC
GO:0032592	integral component of mitochondrial memb...	44	1	0.05	0.046	cell three control	CC
GO:0031012	extracellular matrix	330	2	0.35	0.047	cell three control	CC
GO:0010171	body morphogenesis	50	2	0.05	0.0014	cell one treatment	BP
GO:0050999	regulation of nitric-oxide synthase acti...	57	2	0.06	0.0018	cell one treatment	BP
GO:0051302	regulation of cell division	225	3	0.25	0.0018	cell one treatment	BP
GO:0048771	tissue remodeling	72	2	0.08	0.0028	cell one treatment	BP
GO:0032768	regulation of monooxygenase activity	90	2	0.1	0.0043	cell one treatment	BP
GO:0030951	establishment or maintenance of microtub...	97	2	0.11	0.005	cell one treatment	BP
GO:0030282	bone mineralization	98	2	0.11	0.0051	cell one treatment	BP
GO:0030500	regulation of bone mineralization	98	2	0.11	0.0051	cell one treatment	BP
GO:0031214	biomineral tissue development	98	2	0.11	0.0051	cell one treatment	BP
GO:0070167	regulation of biomineral tissue developm...	98	2	0.11	0.0051	cell one treatment	BP
GO:0110148	biomineralization	98	2	0.11	0.0051	cell one treatment	BP
GO:0110149	regulation of biomineralization	98	2	0.11	0.0051	cell one treatment	BP
GO:0030278	regulation of ossification	100	2	0.11	0.0053	cell one treatment	BP
GO:0030952	establishment or maintenance of cytoskel...	103	2	0.11	0.0056	cell one treatment	BP
GO:0044281	small molecule metabolic process	10608	18	11.63	0.0062	cell one treatment	BP
GO:0042275	error-free postreplication DNA repair	6	1	0.01	0.0066	cell one treatment	BP
GO:0051781	positive regulation of cell division	124	2	0.14	0.0081	cell one treatment	BP
GO:0006084	acetyl-CoA metabolic process	387	3	0.42	0.0084	cell one treatment	BP
GO:0008284	positive regulation of cell population p...	388	3	0.43	0.0084	cell one treatment	BP
GO:0048545	response to steroid hormone	132	2	0.14	0.0091	cell one treatment	BP
GO:0019438	aromatic compound biosynthetic process	10128	17	11.1	0.0114	cell one treatment	BP
GO:0006637	acyl-CoA metabolic process	437	3	0.48	0.0117	cell one treatment	BP
GO:0035383	thioester metabolic process	437	3	0.48	0.0117	cell one treatment	BP
GO:0033993	response to lipid	830	4	0.91	0.0118	cell one treatment	BP
GO:0034654	nucleobase-containing compound biosynthe...	9227	16	10.12	0.0119	cell one treatment	BP
GO:0032109	positive regulation of response to nutri...	11	1	0.01	0.012	cell one treatment	BP
GO:0036170	filamentous growth of a population of un...	11	1	0.01	0.012	cell one treatment	BP
GO:0040032	post-embryonic body morphogenesis	11	1	0.01	0.012	cell one treatment	BP
GO:1900434	regulation of filamentous growth of a po...	11	1	0.01	0.012	cell one treatment	BP
GO:1900436	positive regulation of filamentous growt...	11	1	0.01	0.012	cell one treatment	BP
GO:0042445	hormone metabolic process	153	2	0.17	0.0121	cell one treatment	BP
GO:0000430	regulation of transcription from RNA pol...	12	1	0.01	0.0131	cell one treatment	BP
GO:0000433	carbon catabolite repression of transcri...	12	1	0.01	0.0131	cell one treatment	BP
GO:0016486	peptide hormone processing	12	1	0.01	0.0131	cell one treatment	BP
GO:0045014	carbon catabolite repression of transcri...	12	1	0.01	0.0131	cell one treatment	BP
GO:0061986	negative regulation of transcription by ...	12	1	0.01	0.0131	cell one treatment	BP
GO:0061987	negative regulation of transcription fro...	12	1	0.01	0.0131	cell one treatment	BP
GO:0140448	signaling receptor ligand precursor proc...	12	1	0.01	0.0131	cell one treatment	BP
GO:0018130	heterocycle biosynthetic process	10251	17	11.24	0.0132	cell one treatment	BP
GO:0044209	AMP salvage	13	1	0.01	0.0142	cell one treatment	BP
GO:0032101	regulation of response to external stimu...	482	3	0.53	0.0152	cell one treatment	BP
GO:0018996	molting cycle, collagen and cuticulin-ba...	14	1	0.02	0.0152	cell one treatment	BP
GO:0040002	collagen and cuticulin-based cuticle dev...	14	1	0.02	0.0152	cell one treatment	BP
GO:0042338	cuticle development involved in collagen...	14	1	0.02	0.0152	cell one treatment	BP
GO:0046015	regulation of transcription by glucose	14	1	0.02	0.0152	cell one treatment	BP
GO:1901700	response to oxygen-containing compound	1926	6	2.11	0.0153	cell one treatment	BP
GO:1901362	organic cyclic compound biosynthetic pro...	10424	17	11.43	0.0161	cell one treatment	BP
GO:0051341	regulation of oxidoreductase activity	178	2	0.2	0.0161	cell one treatment	BP
GO:2000026	regulation of multicellular organismal d...	912	4	1	0.0162	cell one treatment	BP
GO:0008283	cell population proliferation	917	4	1.01	0.0165	cell one treatment	BP
GO:0032107	regulation of response to nutrient level...	16	1	0.02	0.0174	cell one treatment	BP
GO:0033865	nucleoside bisphosphate metabolic proces...	511	3	0.56	0.0177	cell one treatment	BP
GO:0033875	ribonucleoside bisphosphate metabolic pr...	511	3	0.56	0.0177	cell one treatment	BP
GO:0034032	purine nucleoside bisphosphate metabolic...	511	3	0.56	0.0177	cell one treatment	BP
GO:0001547	antral ovarian follicle growth	18	1	0.02	0.0196	cell one treatment	BP
GO:0030518	intracellular steroid hormone receptor s...	18	1	0.02	0.0196	cell one treatment	BP
GO:0030520	intracellular estrogen receptor signalin...	18	1	0.02	0.0196	cell one treatment	BP
GO:0030850	prostate gland development	18	1	0.02	0.0196	cell one treatment	BP
GO:0043124	negative regulation of I-kappaB kinase/N...	18	1	0.02	0.0196	cell one treatment	BP
GO:0051000	positive regulation of nitric-oxide synt...	18	1	0.02	0.0196	cell one treatment	BP
GO:0060065	uterus development	18	1	0.02	0.0196	cell one treatment	BP
GO:0060068	vagina development	18	1	0.02	0.0196	cell one treatment	BP
GO:0060442	branching involved in prostate gland mor...	18	1	0.02	0.0196	cell one treatment	BP
GO:0060444	branching involved in mammary gland duct...	18	1	0.02	0.0196	cell one treatment	BP
GO:0060512	prostate gland morphogenesis	18	1	0.02	0.0196	cell one treatment	BP
GO:0060523	prostate epithelial cord elongation	18	1	0.02	0.0196	cell one treatment	BP
GO:0060525	prostate glandular acinus development	18	1	0.02	0.0196	cell one treatment	BP
GO:0060526	prostate glandular acinus morphogenesis	18	1	0.02	0.0196	cell one treatment	BP
GO:0060527	prostate epithelial cord arborization in...	18	1	0.02	0.0196	cell one treatment	BP
GO:0060603	mammary gland duct morphogenesis	18	1	0.02	0.0196	cell one treatment	BP
GO:0060687	regulation of branching involved in pros...	18	1	0.02	0.0196	cell one treatment	BP
GO:0060736	prostate gland growth	18	1	0.02	0.0196	cell one treatment	BP
GO:0060737	prostate gland morphogenetic growth	18	1	0.02	0.0196	cell one treatment	BP
GO:0060740	prostate gland epithelium morphogenesis	18	1	0.02	0.0196	cell one treatment	BP
GO:0060745	mammary gland branching involved in preg...	18	1	0.02	0.0196	cell one treatment	BP
GO:0060749	mammary gland alveolus development	18	1	0.02	0.0196	cell one treatment	BP
GO:0060750	epithelial cell proliferation involved i...	18	1	0.02	0.0196	cell one treatment	BP
GO:0060751	branch elongation involved in mammary gl...	18	1	0.02	0.0196	cell one treatment	BP
GO:0061377	mammary gland lobule development	18	1	0.02	0.0196	cell one treatment	BP
GO:0071391	cellular response to estrogen stimulus	18	1	0.02	0.0196	cell one treatment	BP
GO:0001655	urogenital system development	201	2	0.22	0.0202	cell one treatment	BP
GO:0032106	positive regulation of response to extra...	19	1	0.02	0.0206	cell one treatment	BP
GO:0060135	maternal process involved in female preg...	19	1	0.02	0.0206	cell one treatment	BP
GO:1901654	response to ketone	206	2	0.23	0.0212	cell one treatment	BP
GO:0003032	detection of oxygen	20	1	0.02	0.0217	cell one treatment	BP
GO:0010714	positive regulation of collagen metaboli...	20	1	0.02	0.0217	cell one treatment	BP
GO:0010934	macrophage cytokine production	20	1	0.02	0.0217	cell one treatment	BP
GO:0010935	regulation of macrophage cytokine produc...	20	1	0.02	0.0217	cell one treatment	BP
GO:0010936	negative regulation of macrophage cytoki...	20	1	0.02	0.0217	cell one treatment	BP
GO:0032967	positive regulation of collagen biosynth...	20	1	0.02	0.0217	cell one treatment	BP
GO:0033598	mammary gland epithelial cell proliferat...	20	1	0.02	0.0217	cell one treatment	BP
GO:0060325	face morphogenesis	20	1	0.02	0.0217	cell one treatment	BP
GO:0061082	myeloid leukocyte cytokine production	20	1	0.02	0.0217	cell one treatment	BP
GO:0062009	secondary palate development	20	1	0.02	0.0217	cell one treatment	BP
GO:0070483	detection of hypoxia	20	1	0.02	0.0217	cell one treatment	BP
GO:1900237	positive regulation of induction of conj...	20	1	0.02	0.0217	cell one treatment	BP
GO:0006895	Golgi to endosome transport	21	1	0.02	0.0228	cell one treatment	BP
GO:0008209	androgen metabolic process	21	1	0.02	0.0228	cell one treatment	BP
GO:0043932	ossification involved in bone remodeling	21	1	0.02	0.0228	cell one treatment	BP
GO:0048144	fibroblast proliferation	21	1	0.02	0.0228	cell one treatment	BP
GO:0048145	regulation of fibroblast proliferation	21	1	0.02	0.0228	cell one treatment	BP
GO:0048146	positive regulation of fibroblast prolif...	21	1	0.02	0.0228	cell one treatment	BP
GO:0060323	head morphogenesis	21	1	0.02	0.0228	cell one treatment	BP
GO:0070987	error-free translesion synthesis	21	1	0.02	0.0228	cell one treatment	BP
GO:0071396	cellular response to lipid	216	2	0.24	0.0232	cell one treatment	BP
GO:0032570	response to progesterone	22	1	0.02	0.0239	cell one treatment	BP
GO:0060324	face development	22	1	0.02	0.0239	cell one treatment	BP
GO:0060443	mammary gland morphogenesis	23	1	0.03	0.0249	cell one treatment	BP
GO:0032104	regulation of response to extracellular ...	24	1	0.03	0.026	cell one treatment	BP
GO:0051239	regulation of multicellular organismal p...	2177	6	2.39	0.0266	cell one treatment	BP
GO:0046849	bone remodeling	25	1	0.03	0.0271	cell one treatment	BP
GO:0010718	positive regulation of epithelial to mes...	26	1	0.03	0.0281	cell one treatment	BP
GO:0042276	error-prone translesion synthesis	27	1	0.03	0.0292	cell one treatment	BP
GO:0097374	sensory neuron axon guidance	27	1	0.03	0.0292	cell one treatment	BP
GO:0022612	gland morphogenesis	249	2	0.27	0.0301	cell one treatment	BP
GO:0010712	regulation of collagen metabolic process	28	1	0.03	0.0303	cell one treatment	BP
GO:0032964	collagen biosynthetic process	28	1	0.03	0.0303	cell one treatment	BP
GO:0032965	regulation of collagen biosynthetic proc...	28	1	0.03	0.0303	cell one treatment	BP
GO:0043627	response to estrogen	28	1	0.03	0.0303	cell one treatment	BP
GO:0045013	carbon catabolite repression of transcri...	28	1	0.03	0.0303	cell one treatment	BP
GO:0061180	mammary gland epithelium development	28	1	0.03	0.0303	cell one treatment	BP
GO:0061985	carbon catabolite repression	28	1	0.03	0.0303	cell one treatment	BP
GO:0006085	acetyl-CoA biosynthetic process	250	2	0.27	0.0304	cell one treatment	BP
GO:0010514	induction of conjugation with cellular f...	29	1	0.03	0.0313	cell one treatment	BP
GO:0009725	response to hormone	642	3	0.7	0.0321	cell one treatment	BP
GO:0015697	quaternary ammonium group transport	30	1	0.03	0.0324	cell one treatment	BP
GO:0015838	amino-acid betaine transport	30	1	0.03	0.0324	cell one treatment	BP
GO:0031460	glycine betaine transport	30	1	0.03	0.0324	cell one treatment	BP
GO:0001817	regulation of cytokine production	260	2	0.29	0.0326	cell one treatment	BP
GO:0003401	axis elongation	31	1	0.03	0.0335	cell one treatment	BP
GO:0032355	response to estradiol	31	1	0.03	0.0335	cell one treatment	BP
GO:0032571	response to vitamin K	31	1	0.03	0.0335	cell one treatment	BP
GO:0060602	branch elongation of an epithelium	31	1	0.03	0.0335	cell one treatment	BP
GO:0061984	catabolite repression	31	1	0.03	0.0335	cell one treatment	BP
GO:0071392	cellular response to estradiol stimulus	31	1	0.03	0.0335	cell one treatment	BP
GO:0001816	cytokine production	264	2	0.29	0.0336	cell one treatment	BP
GO:0007584	response to nutrient	271	2	0.3	0.0352	cell one treatment	BP
GO:0030950	establishment or maintenance of actin cy...	33	1	0.04	0.0356	cell one treatment	BP
GO:0031115	negative regulation of microtubule polym...	33	1	0.04	0.0356	cell one treatment	BP
GO:0033563	dorsal/ventral axon guidance	33	1	0.04	0.0356	cell one treatment	BP
GO:0038007	netrin-activated signaling pathway	33	1	0.04	0.0356	cell one treatment	BP
GO:1905815	regulation of dorsal/ventral axon guidan...	33	1	0.04	0.0356	cell one treatment	BP
GO:0006301	postreplication repair	34	1	0.04	0.0366	cell one treatment	BP
GO:0019985	translesion synthesis	34	1	0.04	0.0366	cell one treatment	BP
GO:0050793	regulation of developmental process	2347	6	2.57	0.0369	cell one treatment	BP
GO:0016259	selenocysteine metabolic process	35	1	0.04	0.0377	cell one treatment	BP
GO:0016260	selenocysteine biosynthetic process	35	1	0.04	0.0377	cell one treatment	BP
GO:0006516	glycoprotein catabolic process	36	1	0.04	0.0388	cell one treatment	BP
GO:0033273	response to vitamin	36	1	0.04	0.0388	cell one treatment	BP
GO:0060688	regulation of morphogenesis of a branchi...	36	1	0.04	0.0388	cell one treatment	BP
GO:0006094	gluconeogenesis	694	3	0.76	0.039	cell one treatment	BP
GO:0019319	hexose biosynthetic process	694	3	0.76	0.039	cell one treatment	BP
GO:0046364	monosaccharide biosynthetic process	694	3	0.76	0.039	cell one treatment	BP
GO:0035384	thioester biosynthetic process	287	2	0.31	0.0391	cell one treatment	BP
GO:0071616	acyl-CoA biosynthetic process	287	2	0.31	0.0391	cell one treatment	BP
GO:0006513	protein monoubiquitination	37	1	0.04	0.0398	cell one treatment	BP
GO:0061643	chemorepulsion of axon	37	1	0.04	0.0398	cell one treatment	BP
GO:0001503	ossification	292	2	0.32	0.0403	cell one treatment	BP
GO:0070887	cellular response to chemical stimulus	3060	7	3.35	0.0405	cell one treatment	BP
GO:0030866	cortical actin cytoskeleton organization	293	2	0.32	0.0406	cell one treatment	BP
GO:0002701	negative regulation of production of mol...	38	1	0.04	0.0409	cell one treatment	BP
GO:0002719	negative regulation of cytokine producti...	38	1	0.04	0.0409	cell one treatment	BP
GO:0009786	regulation of asymmetric cell division	39	1	0.04	0.0419	cell one treatment	BP
GO:0033079	immature T cell proliferation	39	1	0.04	0.0419	cell one treatment	BP
GO:0033080	immature T cell proliferation in thymus	39	1	0.04	0.0419	cell one treatment	BP
GO:0033083	regulation of immature T cell proliferat...	39	1	0.04	0.0419	cell one treatment	BP
GO:0033084	regulation of immature T cell proliferat...	39	1	0.04	0.0419	cell one treatment	BP
GO:0033091	positive regulation of immature T cell p...	39	1	0.04	0.0419	cell one treatment	BP
GO:0033092	positive regulation of immature T cell p...	39	1	0.04	0.0419	cell one treatment	BP
GO:0001837	epithelial to mesenchymal transition	40	1	0.04	0.043	cell one treatment	BP
GO:0010717	regulation of epithelial to mesenchymal ...	40	1	0.04	0.043	cell one treatment	BP
GO:0031667	response to nutrient levels	1233	4	1.35	0.043	cell one treatment	BP
GO:0009056	catabolic process	6087	11	6.67	0.0435	cell one treatment	BP
GO:0010517	regulation of phospholipase activity	41	1	0.04	0.044	cell one treatment	BP
GO:0010518	positive regulation of phospholipase act...	41	1	0.04	0.044	cell one treatment	BP
GO:0010863	positive regulation of phospholipase C a...	41	1	0.04	0.044	cell one treatment	BP
GO:0034121	regulation of toll-like receptor signali...	41	1	0.04	0.044	cell one treatment	BP
GO:0043433	negative regulation of DNA-binding trans...	41	1	0.04	0.044	cell one treatment	BP
GO:0060191	regulation of lipase activity	41	1	0.04	0.044	cell one treatment	BP
GO:0060193	positive regulation of lipase activity	41	1	0.04	0.044	cell one treatment	BP
GO:0062207	regulation of pattern recognition recept...	41	1	0.04	0.044	cell one treatment	BP
GO:1900274	regulation of phospholipase C activity	41	1	0.04	0.044	cell one treatment	BP
GO:0007275	multicellular organism development	3127	7	3.43	0.0449	cell one treatment	BP
GO:0002248	connective tissue replacement involved i...	42	1	0.05	0.0451	cell one treatment	BP
GO:0031113	regulation of microtubule polymerization	42	1	0.05	0.0451	cell one treatment	BP
GO:0032623	interleukin-2 production	42	1	0.05	0.0451	cell one treatment	BP
GO:0032663	regulation of interleukin-2 production	42	1	0.05	0.0451	cell one treatment	BP
GO:0032743	positive regulation of interleukin-2 pro...	42	1	0.05	0.0451	cell one treatment	BP
GO:0033077	T cell differentiation in thymus	42	1	0.05	0.0451	cell one treatment	BP
GO:0035234	ectopic germ cell programmed cell death	42	1	0.05	0.0451	cell one treatment	BP
GO:0060147	regulation of posttranscriptional gene s...	42	1	0.05	0.0451	cell one treatment	BP
GO:0060149	negative regulation of posttranscription...	42	1	0.05	0.0451	cell one treatment	BP
GO:0060964	regulation of gene silencing by miRNA	42	1	0.05	0.0451	cell one treatment	BP
GO:0060965	negative regulation of gene silencing by...	42	1	0.05	0.0451	cell one treatment	BP
GO:0060966	regulation of gene silencing by RNA	42	1	0.05	0.0451	cell one treatment	BP
GO:0060967	negative regulation of gene silencing by...	42	1	0.05	0.0451	cell one treatment	BP
GO:0070920	regulation of production of small RNA in...	42	1	0.05	0.0451	cell one treatment	BP
GO:0097709	connective tissue replacement	42	1	0.05	0.0451	cell one treatment	BP
GO:1903798	regulation of production of miRNAs invol...	42	1	0.05	0.0451	cell one treatment	BP
GO:1903799	negative regulation of production of miR...	42	1	0.05	0.0451	cell one treatment	BP
GO:0006082	organic acid metabolic process	6131	11	6.72	0.0457	cell one treatment	BP
GO:0031050	dsRNA processing	43	1	0.05	0.0461	cell one treatment	BP
GO:0035196	production of miRNAs involved in gene si...	43	1	0.05	0.0461	cell one treatment	BP
GO:0050919	negative chemotaxis	43	1	0.05	0.0461	cell one treatment	BP
GO:0070918	production of small RNA involved in gene...	43	1	0.05	0.0461	cell one treatment	BP
GO:0008285	negative regulation of cell population p...	316	2	0.35	0.0465	cell one treatment	BP
GO:0030540	female genitalia development	44	1	0.05	0.0472	cell one treatment	BP
GO:0035195	gene silencing by miRNA	44	1	0.05	0.0472	cell one treatment	BP
GO:0005996	monosaccharide metabolic process	1272	4	1.39	0.0474	cell one treatment	BP
GO:0048583	regulation of response to stimulus	2499	6	2.74	0.048	cell one treatment	BP
GO:0002221	pattern recognition receptor signaling p...	45	1	0.05	0.0482	cell one treatment	BP
GO:0002224	toll-like receptor signaling pathway	45	1	0.05	0.0482	cell one treatment	BP
GO:0019541	propionate metabolic process	757	3	0.83	0.0485	cell one treatment	BP
GO:0032963	collagen metabolic process	46	1	0.05	0.0493	cell one treatment	BP
GO:0009058	biosynthetic process	14604	20	16.01	0.0497	cell one treatment	BP
GO:0050714	positive regulation of protein secretion	47	1	0.05	0.0503	cell one treatment	BP
GO:0097505	Rad6-Rad18 complex	6	1	0.01	0.0076	cell one treatment	CC
GO:0060106	cortical layer of collagen and cuticulin...	11	1	0.01	0.0138	cell one treatment	CC
GO:0060108	annular furrow extracellular matrix	11	1	0.01	0.0138	cell one treatment	CC
GO:0060102	collagen and cuticulin-based cuticle ext...	14	1	0.02	0.0176	cell one treatment	CC
GO:0097550	transcription preinitiation complex	18	1	0.02	0.0225	cell one treatment	CC
GO:0030133	transport vesicle	200	2	0.25	0.0262	cell one treatment	CC
GO:0071439	clathrin complex	31	1	0.04	0.0385	cell one treatment	CC
GO:0012510	trans-Golgi network transport vesicle me...	35	1	0.04	0.0433	cell one treatment	CC
GO:0030130	clathrin coat of trans-Golgi network ves...	35	1	0.04	0.0433	cell one treatment	CC
GO:0030140	trans-Golgi network transport vesicle	35	1	0.04	0.0433	cell one treatment	CC
GO:0005736	RNA polymerase I complex	36	1	0.05	0.0446	cell one treatment	CC
GO:0005641	nuclear envelope lumen	40	1	0.05	0.0494	cell one treatment	CC
GO:0030132	clathrin coat of coated pit	41	1	0.05	0.0506	cell one treatment	CC
GO:0001408	guanine nucleotide transport	8	1	0	0.0038	cell three treatment	BP
GO:0001504	neurotransmitter uptake	8	1	0	0.0038	cell three treatment	BP
GO:0006856	eye pigment precursor transport	8	1	0	0.0038	cell three treatment	BP
GO:0006863	purine nucleobase transport	8	1	0	0.0038	cell three treatment	BP
GO:0015801	aromatic amino acid transport	8	1	0	0.0038	cell three treatment	BP
GO:0015827	tryptophan transport	8	1	0	0.0038	cell three treatment	BP
GO:0015842	aminergic neurotransmitter loading into ...	8	1	0	0.0038	cell three treatment	BP
GO:0015854	guanine transport	8	1	0	0.0038	cell three treatment	BP
GO:0051608	histamine transport	8	1	0	0.0038	cell three treatment	BP
GO:0051615	histamine uptake	8	1	0	0.0038	cell three treatment	BP
GO:0070729	cyclic nucleotide transport	8	1	0	0.0038	cell three treatment	BP
GO:0070731	cGMP transport	8	1	0	0.0038	cell three treatment	BP
GO:0098700	neurotransmitter loading into synaptic v...	8	1	0	0.0038	cell three treatment	BP
GO:1903716	guanine transmembrane transport	8	1	0	0.0038	cell three treatment	BP
GO:1903790	guanine nucleotide transmembrane transpo...	8	1	0	0.0038	cell three treatment	BP
GO:1904823	purine nucleobase transmembrane transpor...	8	1	0	0.0038	cell three treatment	BP
GO:0015837	amine transport	12	1	0.01	0.0057	cell three treatment	BP
GO:0016486	peptide hormone processing	12	1	0.01	0.0057	cell three treatment	BP
GO:0140448	signaling receptor ligand precursor proc...	12	1	0.01	0.0057	cell three treatment	BP
GO:0072530	purine-containing compound transmembrane...	14	1	0.01	0.0067	cell three treatment	BP
GO:1901679	nucleotide transmembrane transport	17	1	0.01	0.0081	cell three treatment	BP
GO:0009629	response to gravity	19	1	0.01	0.009	cell three treatment	BP
GO:0042332	gravitaxis	19	1	0.01	0.009	cell three treatment	BP
GO:0008049	male courtship behavior	24	1	0.01	0.0114	cell three treatment	BP
GO:0097374	sensory neuron axon guidance	27	1	0.01	0.0128	cell three treatment	BP
GO:0015851	nucleobase transport	28	1	0.01	0.0133	cell three treatment	BP
GO:0015697	quaternary ammonium group transport	30	1	0.01	0.0142	cell three treatment	BP
GO:0015838	amino-acid betaine transport	30	1	0.01	0.0142	cell three treatment	BP
GO:0031460	glycine betaine transport	30	1	0.01	0.0142	cell three treatment	BP
GO:0015865	purine nucleotide transport	33	1	0.02	0.0156	cell three treatment	BP
GO:0015868	purine ribonucleotide transport	33	1	0.02	0.0156	cell three treatment	BP
GO:0030950	establishment or maintenance of actin cy...	33	1	0.02	0.0156	cell three treatment	BP
GO:0031115	negative regulation of microtubule polym...	33	1	0.02	0.0156	cell three treatment	BP
GO:0033563	dorsal/ventral axon guidance	33	1	0.02	0.0156	cell three treatment	BP
GO:0038007	netrin-activated signaling pathway	33	1	0.02	0.0156	cell three treatment	BP
GO:1905815	regulation of dorsal/ventral axon guidan...	33	1	0.02	0.0156	cell three treatment	BP
GO:0061643	chemorepulsion of axon	37	1	0.02	0.0175	cell three treatment	BP
GO:0031113	regulation of microtubule polymerization	42	1	0.02	0.0198	cell three treatment	BP
GO:0050919	negative chemotaxis	43	1	0.02	0.0203	cell three treatment	BP
GO:0006862	nucleotide transport	44	1	0.02	0.0208	cell three treatment	BP
GO:0048072	compound eye pigmentation	45	1	0.02	0.0212	cell three treatment	BP
GO:0031564	transcription antitermination	46	1	0.02	0.0217	cell three treatment	BP
GO:0007619	courtship behavior	51	1	0.02	0.0241	cell three treatment	BP
GO:0006422	aspartyl-tRNA aminoacylation	58	1	0.03	0.0273	cell three treatment	BP
GO:0060179	male mating behavior	58	1	0.03	0.0273	cell three treatment	BP
GO:0015695	organic cation transport	59	1	0.03	0.0278	cell three treatment	BP
GO:0035268	protein mannosylation	59	1	0.03	0.0278	cell three treatment	BP
GO:0035269	protein O-linked mannosylation	59	1	0.03	0.0278	cell three treatment	BP
GO:0046785	microtubule polymerization	64	1	0.03	0.0301	cell three treatment	BP
GO:0006836	neurotransmitter transport	66	1	0.03	0.031	cell three treatment	BP
GO:0006493	protein O-linked glycosylation	70	1	0.03	0.0329	cell three treatment	BP
GO:0031111	negative regulation of microtubule polym...	70	1	0.03	0.0329	cell three treatment	BP
GO:0072337	modified amino acid transport	72	1	0.03	0.0338	cell three treatment	BP
GO:0006727	ommochrome biosynthetic process	75	1	0.04	0.0352	cell three treatment	BP
GO:0008055	ocellus pigment biosynthetic process	75	1	0.04	0.0352	cell three treatment	BP
GO:0033060	ocellus pigmentation	75	1	0.04	0.0352	cell three treatment	BP
GO:0046152	ommochrome metabolic process	75	1	0.04	0.0352	cell three treatment	BP
GO:0046158	ocellus pigment metabolic process	75	1	0.04	0.0352	cell three treatment	BP
GO:0006208	pyrimidine nucleobase catabolic process	76	1	0.04	0.0357	cell three treatment	BP
GO:0008045	motor neuron axon guidance	78	1	0.04	0.0366	cell three treatment	BP
GO:0031554	regulation of DNA-templated transcriptio...	78	1	0.04	0.0366	cell three treatment	BP
GO:0006024	glycosaminoglycan biosynthetic process	650	2	0.31	0.0366	cell three treatment	BP
GO:0009252	peptidoglycan biosynthetic process	650	2	0.31	0.0366	cell three treatment	BP
GO:0006726	eye pigment biosynthetic process	79	1	0.04	0.037	cell three treatment	BP
GO:0031110	regulation of microtubule polymerization...	79	1	0.04	0.037	cell three treatment	BP
GO:0042441	eye pigment metabolic process	79	1	0.04	0.037	cell three treatment	BP
GO:0009273	peptidoglycan-based cell wall biogenesis	658	2	0.31	0.0374	cell three treatment	BP
GO:0006023	aminoglycan biosynthetic process	672	2	0.32	0.0389	cell three treatment	BP
GO:1902667	regulation of axon guidance	84	1	0.04	0.0393	cell three treatment	BP
GO:0044038	cell wall macromolecule biosynthetic pro...	679	2	0.32	0.0396	cell three treatment	BP
GO:0070589	cellular component macromolecule biosynt...	679	2	0.32	0.0396	cell three treatment	BP
GO:0043324	pigment metabolic process involved in de...	86	1	0.04	0.0403	cell three treatment	BP
GO:0043474	pigment metabolic process involved in pi...	86	1	0.04	0.0403	cell three treatment	BP
GO:0097502	mannosylation	87	1	0.04	0.0407	cell three treatment	BP
GO:0031109	microtubule polymerization or depolymeri...	89	1	0.04	0.0416	cell three treatment	BP
GO:0001505	regulation of neurotransmitter levels	92	1	0.04	0.043	cell three treatment	BP
GO:0006268	DNA unwinding involved in DNA replicatio...	92	1	0.04	0.043	cell three treatment	BP
GO:0030951	establishment or maintenance of microtub...	97	1	0.05	0.0453	cell three treatment	BP
GO:0046113	nucleobase catabolic process	100	1	0.05	0.0467	cell three treatment	BP
GO:0042546	cell wall biogenesis	745	2	0.36	0.0469	cell three treatment	BP
GO:0030952	establishment or maintenance of cytoskel...	103	1	0.05	0.048	cell three treatment	BP
GO:0099003	vesicle-mediated transport in synapse	103	1	0.05	0.048	cell three treatment	BP
GO:0099504	synaptic vesicle cycle	103	1	0.05	0.048	cell three treatment	BP
GO:0050920	regulation of chemotaxis	112	1	0.05	0.0521	cell three treatment	BP
GO:0048069	eye pigmentation	116	1	0.06	0.054	cell three treatment	BP
GO:0090740	integral component of pigment granule me...	8	1	0	0.0044	cell three treatment	CC
GO:0090741	pigment granule membrane	8	1	0	0.0044	cell three treatment	CC
GO:0005736	RNA polymerase I complex	36	1	0.02	0.0198	cell three treatment	CC
GO:0048770	pigment granule	55	1	0.03	0.0302	cell three treatment	CC
GO:0045261	proton-transporting ATP synthase complex...	90	1	0.05	0.0489	cell three treatment	CC
GO:0098869	cellular oxidant detoxification	519	15	6.33	0.0019	smaller in size	BP
GO:0097237	cellular response to toxic substance	532	15	6.49	0.0024	smaller in size	BP
GO:1990748	cellular detoxification	532	15	6.49	0.0024	smaller in size	BP
GO:0006882	cellular zinc ion homeostasis	25	3	0.31	0.0034	smaller in size	BP
GO:0055069	zinc ion homeostasis	25	3	0.31	0.0034	smaller in size	BP
GO:0098754	detoxification	569	15	6.94	0.0044	smaller in size	BP
GO:0006878	cellular copper ion homeostasis	58	4	0.71	0.0055	smaller in size	BP
GO:0070940	dephosphorylation of RNA polymerase II C...	10	2	0.12	0.0063	smaller in size	BP
GO:0055070	copper ion homeostasis	64	4	0.78	0.0078	smaller in size	BP
GO:0006801	superoxide metabolic process	244	8	2.98	0.0104	smaller in size	BP
GO:0034599	cellular response to oxidative stress	457	12	5.58	0.0107	smaller in size	BP
GO:0009636	response to toxic substance	630	15	7.69	0.0109	smaller in size	BP
GO:0010817	regulation of hormone levels	351	10	4.28	0.0114	smaller in size	BP
GO:0002270	plasmacytoid dendritic cell activation	1	1	0.01	0.0122	smaller in size	BP
GO:0002322	B cell proliferation involved in immune ...	1	1	0.01	0.0122	smaller in size	BP
GO:0002407	dendritic cell chemotaxis	1	1	0.01	0.0122	smaller in size	BP
GO:0002418	immune response to tumor cell	1	1	0.01	0.0122	smaller in size	BP
GO:0002424	T cell mediated immune response to tumor...	1	1	0.01	0.0122	smaller in size	BP
GO:0002834	regulation of response to tumor cell	1	1	0.01	0.0122	smaller in size	BP
GO:0002837	regulation of immune response to tumor c...	1	1	0.01	0.0122	smaller in size	BP
GO:0002840	regulation of T cell mediated immune res...	1	1	0.01	0.0122	smaller in size	BP
GO:0017055	negative regulation of RNA polymerase II...	1	1	0.01	0.0122	smaller in size	BP
GO:0032607	interferon-alpha production	1	1	0.01	0.0122	smaller in size	BP
GO:0032647	regulation of interferon-alpha productio...	1	1	0.01	0.0122	smaller in size	BP
GO:0032727	positive regulation of interferon-alpha ...	1	1	0.01	0.0122	smaller in size	BP
GO:0033151	V(D)J recombination	1	1	0.01	0.0122	smaller in size	BP
GO:0034165	positive regulation of toll-like recepto...	1	1	0.01	0.0122	smaller in size	BP
GO:0036336	dendritic cell migration	1	1	0.01	0.0122	smaller in size	BP
GO:0051105	regulation of DNA ligation	1	1	0.01	0.0122	smaller in size	BP
GO:0051106	positive regulation of DNA ligation	1	1	0.01	0.0122	smaller in size	BP
GO:0060633	negative regulation of transcription ini...	1	1	0.01	0.0122	smaller in size	BP
GO:0097350	neutrophil clearance	1	1	0.01	0.0122	smaller in size	BP
GO:2000143	negative regulation of DNA-templated tra...	1	1	0.01	0.0122	smaller in size	BP
GO:0032928	regulation of superoxide anion generatio...	40	3	0.49	0.0127	smaller in size	BP
GO:0032930	positive regulation of superoxide anion ...	40	3	0.49	0.0127	smaller in size	BP
GO:0090322	regulation of superoxide metabolic proce...	40	3	0.49	0.0127	smaller in size	BP
GO:2000379	positive regulation of reactive oxygen s...	40	3	0.49	0.0127	smaller in size	BP
GO:0009914	hormone transport	205	7	2.5	0.0132	smaller in size	BP
GO:0007178	transmembrane receptor protein serine/th...	261	8	3.19	0.0152	smaller in size	BP
GO:0046621	negative regulation of organ growth	16	2	0.2	0.0159	smaller in size	BP
GO:0009306	protein secretion	428	11	5.22	0.0165	smaller in size	BP
GO:0035592	establishment of protein localization to...	428	11	5.22	0.0165	smaller in size	BP
GO:0071692	protein localization to extracellular re...	428	11	5.22	0.0165	smaller in size	BP
GO:0060021	roof of mouth development	81	4	0.99	0.0173	smaller in size	BP
GO:0031536	positive regulation of exit from mitosis	17	2	0.21	0.0179	smaller in size	BP
GO:0010862	positive regulation of pathway-restricte...	82	4	1	0.018	smaller in size	BP
GO:0090100	positive regulation of transmembrane rec...	171	6	2.09	0.0187	smaller in size	BP
GO:0060389	pathway-restricted SMAD protein phosphor...	84	4	1.03	0.0195	smaller in size	BP
GO:0060393	regulation of pathway-restricted SMAD pr...	84	4	1.03	0.0195	smaller in size	BP
GO:0046416	D-amino acid metabolic process	47	3	0.57	0.0196	smaller in size	BP
GO:0016203	muscle attachment	48	3	0.59	0.0208	smaller in size	BP
GO:0030073	insulin secretion	86	4	1.05	0.0211	smaller in size	BP
GO:0006336	DNA replication-independent nucleosome a...	19	2	0.23	0.0221	smaller in size	BP
GO:0090092	regulation of transmembrane receptor pro...	178	6	2.17	0.0223	smaller in size	BP
GO:0033865	nucleoside bisphosphate metabolic proces...	511	12	6.24	0.0236	smaller in size	BP
GO:0033875	ribonucleoside bisphosphate metabolic pr...	511	12	6.24	0.0236	smaller in size	BP
GO:0034032	purine nucleoside bisphosphate metabolic...	511	12	6.24	0.0236	smaller in size	BP
GO:0036091	positive regulation of transcription fro...	2	1	0.02	0.0243	smaller in size	BP
GO:0003032	detection of oxygen	20	2	0.24	0.0244	smaller in size	BP
GO:0010714	positive regulation of collagen metaboli...	20	2	0.24	0.0244	smaller in size	BP
GO:0010934	macrophage cytokine production	20	2	0.24	0.0244	smaller in size	BP
GO:0010935	regulation of macrophage cytokine produc...	20	2	0.24	0.0244	smaller in size	BP
GO:0010936	negative regulation of macrophage cytoki...	20	2	0.24	0.0244	smaller in size	BP
GO:0032967	positive regulation of collagen biosynth...	20	2	0.24	0.0244	smaller in size	BP
GO:0060325	face morphogenesis	20	2	0.24	0.0244	smaller in size	BP
GO:0061082	myeloid leukocyte cytokine production	20	2	0.24	0.0244	smaller in size	BP
GO:0062009	secondary palate development	20	2	0.24	0.0244	smaller in size	BP
GO:0070483	detection of hypoxia	20	2	0.24	0.0244	smaller in size	BP
GO:0120034	positive regulation of plasma membrane b...	20	2	0.24	0.0244	smaller in size	BP
GO:0010960	magnesium ion homeostasis	52	3	0.63	0.0256	smaller in size	BP
GO:0030031	cell projection assembly	520	12	6.35	0.0265	smaller in size	BP
GO:0034724	DNA replication-independent nucleosome o...	21	2	0.26	0.0267	smaller in size	BP
GO:0043932	ossification involved in bone remodeling	21	2	0.26	0.0267	smaller in size	BP
GO:0060323	head morphogenesis	21	2	0.26	0.0267	smaller in size	BP
GO:0042554	superoxide anion generation	54	3	0.66	0.0282	smaller in size	BP
GO:0033866	nucleoside bisphosphate biosynthetic pro...	351	9	4.28	0.029	smaller in size	BP
GO:0034030	ribonucleoside bisphosphate biosynthetic...	351	9	4.28	0.029	smaller in size	BP
GO:0034033	purine nucleoside bisphosphate biosynthe...	351	9	4.28	0.029	smaller in size	BP
GO:0032570	response to progesterone	22	2	0.27	0.0292	smaller in size	BP
GO:0060324	face development	22	2	0.27	0.0292	smaller in size	BP
GO:0030501	positive regulation of bone mineralizati...	56	3	0.68	0.031	smaller in size	BP
GO:0045778	positive regulation of ossification	56	3	0.68	0.031	smaller in size	BP
GO:0070169	positive regulation of biomineral tissue...	56	3	0.68	0.031	smaller in size	BP
GO:0110151	positive regulation of biomineralization	56	3	0.68	0.031	smaller in size	BP
GO:0001932	regulation of protein phosphorylation	721	15	8.8	0.0318	smaller in size	BP
GO:0006979	response to oxidative stress	660	14	8.05	0.0325	smaller in size	BP
GO:0023061	signal release	249	7	3.04	0.0336	smaller in size	BP
GO:0060395	SMAD protein signal transduction	100	4	1.22	0.0342	smaller in size	BP
GO:0006085	acetyl-CoA biosynthetic process	250	7	3.05	0.0343	smaller in size	BP
GO:0072507	divalent inorganic cation homeostasis	480	11	5.86	0.0343	smaller in size	BP
GO:0008544	epidermis development	147	5	1.79	0.0344	smaller in size	BP
GO:0046879	hormone secretion	198	6	2.42	0.035	smaller in size	BP
GO:0001700	embryonic development via the syncytial ...	148	5	1.81	0.0353	smaller in size	BP
GO:0006929	substrate-dependent cell migration	3	1	0.04	0.0362	smaller in size	BP
GO:0006930	substrate-dependent cell migration, cell...	3	1	0.04	0.0362	smaller in size	BP
GO:0030948	negative regulation of vascular endothel...	3	1	0.04	0.0362	smaller in size	BP
GO:0045501	regulation of sevenless signaling pathwa...	3	1	0.04	0.0362	smaller in size	BP
GO:0045874	positive regulation of sevenless signali...	3	1	0.04	0.0362	smaller in size	BP
GO:0045920	negative regulation of exocytosis	3	1	0.04	0.0362	smaller in size	BP
GO:0046929	negative regulation of neurotransmitter ...	3	1	0.04	0.0362	smaller in size	BP
GO:0051589	negative regulation of neurotransmitter ...	3	1	0.04	0.0362	smaller in size	BP
GO:0061512	protein localization to cilium	3	1	0.04	0.0362	smaller in size	BP
GO:0061724	lipophagy	3	1	0.04	0.0362	smaller in size	BP
GO:0071320	cellular response to cAMP	3	1	0.04	0.0362	smaller in size	BP
GO:0071364	cellular response to epidermal growth fa...	3	1	0.04	0.0362	smaller in size	BP
GO:0071674	mononuclear cell migration	3	1	0.04	0.0362	smaller in size	BP
GO:1902349	response to chloroquine	3	1	0.04	0.0362	smaller in size	BP
GO:1902350	cellular response to chloroquine	3	1	0.04	0.0362	smaller in size	BP
GO:1903306	negative regulation of regulated secreto...	3	1	0.04	0.0362	smaller in size	BP
GO:1903461	Okazaki fragment processing involved in ...	3	1	0.04	0.0362	smaller in size	BP
GO:1904491	protein localization to ciliary transiti...	3	1	0.04	0.0362	smaller in size	BP
GO:1904502	regulation of lipophagy	3	1	0.04	0.0362	smaller in size	BP
GO:1904504	positive regulation of lipophagy	3	1	0.04	0.0362	smaller in size	BP
GO:2000301	negative regulation of synaptic vesicle ...	3	1	0.04	0.0362	smaller in size	BP
GO:0002790	peptide secretion	102	4	1.24	0.0364	smaller in size	BP
GO:0030072	peptide hormone secretion	102	4	1.24	0.0364	smaller in size	BP
GO:0030953	astral microtubule organization	25	2	0.31	0.037	smaller in size	BP
GO:0046849	bone remodeling	25	2	0.31	0.037	smaller in size	BP
GO:0062197	cellular response to chemical stress	612	13	7.47	0.0382	smaller in size	BP
GO:0007498	mesoderm development	313	8	3.82	0.0389	smaller in size	BP
GO:0010718	positive regulation of epithelial to mes...	26	2	0.32	0.0398	smaller in size	BP
GO:0045039	protein insertion into mitochondrial inn...	26	2	0.32	0.0398	smaller in size	BP
GO:0048268	clathrin coat assembly	26	2	0.32	0.0398	smaller in size	BP
GO:0051204	protein insertion into mitochondrial mem...	26	2	0.32	0.0398	smaller in size	BP
GO:0007391	dorsal closure	105	4	1.28	0.0398	smaller in size	BP
GO:0030632	D-alanine biosynthetic process	27	2	0.33	0.0426	smaller in size	BP
GO:0034067	protein localization to Golgi apparatus	27	2	0.33	0.0426	smaller in size	BP
GO:0042538	hyperosmotic salinity response	27	2	0.33	0.0426	smaller in size	BP
GO:0046144	D-alanine family amino acid metabolic pr...	27	2	0.33	0.0426	smaller in size	BP
GO:0046145	D-alanine family amino acid biosynthetic...	27	2	0.33	0.0426	smaller in size	BP
GO:0046436	D-alanine metabolic process	27	2	0.33	0.0426	smaller in size	BP
GO:0046437	D-amino acid biosynthetic process	27	2	0.33	0.0426	smaller in size	BP
GO:0006637	acyl-CoA metabolic process	437	10	5.33	0.0428	smaller in size	BP
GO:0035383	thioester metabolic process	437	10	5.33	0.0428	smaller in size	BP
GO:0072593	reactive oxygen species metabolic proces...	498	11	6.08	0.0428	smaller in size	BP
GO:0016331	morphogenesis of embryonic epithelium	109	4	1.33	0.0447	smaller in size	BP
GO:0010712	regulation of collagen metabolic process	28	2	0.34	0.0455	smaller in size	BP
GO:0032964	collagen biosynthetic process	28	2	0.34	0.0455	smaller in size	BP
GO:0032965	regulation of collagen biosynthetic proc...	28	2	0.34	0.0455	smaller in size	BP
GO:0030488	tRNA methylation	110	4	1.34	0.0459	smaller in size	BP
GO:0048663	neuron fate commitment	110	4	1.34	0.0459	smaller in size	BP
GO:0072503	cellular divalent inorganic cation homeo...	444	10	5.42	0.0467	smaller in size	BP
GO:0030308	negative regulation of cell growth	66	3	0.81	0.0469	smaller in size	BP
GO:0046532	regulation of photoreceptor cell differe...	66	3	0.81	0.0469	smaller in size	BP
GO:0019427	acetyl-CoA biosynthetic process from ace...	213	6	2.6	0.047	smaller in size	BP
GO:0000770	peptide pheromone export	4	1	0.05	0.0479	smaller in size	BP
GO:0007500	mesodermal cell fate determination	4	1	0.05	0.0479	smaller in size	BP
GO:0009154	purine ribonucleotide catabolic process	4	1	0.05	0.0479	smaller in size	BP
GO:0009261	ribonucleotide catabolic process	4	1	0.05	0.0479	smaller in size	BP
GO:0031055	chromatin remodeling at centromere	4	1	0.05	0.0479	smaller in size	BP
GO:0033869	nucleoside bisphosphate catabolic proces...	4	1	0.05	0.0479	smaller in size	BP
GO:0034031	ribonucleoside bisphosphate catabolic pr...	4	1	0.05	0.0479	smaller in size	BP
GO:0034034	purine nucleoside bisphosphate catabolic...	4	1	0.05	0.0479	smaller in size	BP
GO:0034080	CENP-A containing nucleosome assembly	4	1	0.05	0.0479	smaller in size	BP
GO:0034123	positive regulation of toll-like recepto...	4	1	0.05	0.0479	smaller in size	BP
GO:0034508	centromere complex assembly	4	1	0.05	0.0479	smaller in size	BP
GO:0035924	cellular response to vascular endothelia...	4	1	0.05	0.0479	smaller in size	BP
GO:0046356	acetyl-CoA catabolic process	4	1	0.05	0.0479	smaller in size	BP
GO:0048664	neuron fate determination	4	1	0.05	0.0479	smaller in size	BP
GO:0061641	CENP-A containing chromatin organization	4	1	0.05	0.0479	smaller in size	BP
GO:0062208	positive regulation of pattern recogniti...	4	1	0.05	0.0479	smaller in size	BP
GO:2000479	regulation of cAMP-dependent protein kin...	4	1	0.05	0.0479	smaller in size	BP
GO:2000480	negative regulation of cAMP-dependent pr...	4	1	0.05	0.0479	smaller in size	BP
GO:0051241	negative regulation of multicellular org...	508	11	6.2	0.0482	smaller in size	BP
GO:0007267	cell-cell signaling	1097	20	13.39	0.0483	smaller in size	BP
GO:0042307	positive regulation of protein import in...	29	2	0.35	0.0485	smaller in size	BP
GO:1904591	positive regulation of protein import	29	2	0.35	0.0485	smaller in size	BP
GO:0006084	acetyl-CoA metabolic process	387	9	4.72	0.0487	smaller in size	BP
GO:0090151	establishment of protein localization to...	30	2	0.37	0.0516	smaller in size	BP
GO:0015833	peptide transport	165	5	2.01	0.0521	smaller in size	BP
GO:0042886	amide transport	219	6	2.67	0.0525	smaller in size	BP
GO:0009068	aspartate family amino acid catabolic pr...	115	4	1.4	0.0525	smaller in size	BP
GO:0000303	response to superoxide	166	5	2.03	0.0532	smaller in size	BP
GO:0000305	response to oxygen radical	166	5	2.03	0.0532	smaller in size	BP
GO:0019430	removal of superoxide radicals	166	5	2.03	0.0532	smaller in size	BP
GO:0071450	cellular response to oxygen radical	166	5	2.03	0.0532	smaller in size	BP
GO:0071451	cellular response to superoxide	166	5	2.03	0.0532	smaller in size	BP
GO:0060297	regulation of sarcomere organization	22	3	0.24	0.0018	larger in size	BP
GO:0060298	positive regulation of sarcomere organiz...	22	3	0.24	0.0018	larger in size	BP
GO:0035095	behavioral response to nicotine	6	2	0.07	0.0018	larger in size	BP
GO:0007605	sensory perception of sound	30	3	0.33	0.0044	larger in size	BP
GO:0045933	positive regulation of muscle contractio...	32	3	0.36	0.0053	larger in size	BP
GO:0050954	sensory perception of mechanical stimulu...	33	3	0.37	0.0058	larger in size	BP
GO:0040032	post-embryonic body morphogenesis	11	2	0.12	0.0063	larger in size	BP
GO:0015837	amine transport	12	2	0.13	0.0075	larger in size	BP
GO:0110020	regulation of actomyosin structure organ...	37	3	0.41	0.008	larger in size	BP
GO:0044179	hemolysis in other organism	13	2	0.14	0.0088	larger in size	BP
GO:0051715	cytolysis in other organism	13	2	0.14	0.0088	larger in size	BP
GO:0018996	molting cycle, collagen and cuticulin-ba...	14	2	0.16	0.0102	larger in size	BP
GO:0040002	collagen and cuticulin-based cuticle dev...	14	2	0.16	0.0102	larger in size	BP
GO:0042338	cuticle development involved in collagen...	14	2	0.16	0.0102	larger in size	BP
GO:0019988	charged-tRNA amino acid modification	43	3	0.48	0.012	larger in size	BP
GO:0007469	antennal development	16	2	0.18	0.0133	larger in size	BP
GO:0035214	eye-antennal disc development	46	3	0.51	0.0145	larger in size	BP
GO:1902903	regulation of supramolecular fiber organ...	356	9	3.95	0.0184	larger in size	BP
GO:0009214	cyclic nucleotide catabolic process	2	1	0.02	0.0221	larger in size	BP
GO:0043489	RNA stabilization	2	1	0.02	0.0221	larger in size	BP
GO:1902369	negative regulation of RNA catabolic pro...	2	1	0.02	0.0221	larger in size	BP
GO:0045989	positive regulation of striated muscle c...	21	2	0.23	0.0225	larger in size	BP
GO:0000470	maturation of LSU-rRNA	198	6	2.2	0.0235	larger in size	BP
GO:0007455	eye-antennal disc morphogenesis	23	2	0.26	0.0267	larger in size	BP
GO:0051782	negative regulation of cell division	23	2	0.26	0.0267	larger in size	BP
GO:0006422	aspartyl-tRNA aminoacylation	58	3	0.64	0.0267	larger in size	BP
GO:0002181	cytoplasmic translation	518	11	5.75	0.0306	larger in size	BP
GO:0007195	adenylate cyclase-inhibiting dopamine re...	3	1	0.03	0.033	larger in size	BP
GO:0014046	dopamine secretion	3	1	0.03	0.033	larger in size	BP
GO:0014059	regulation of dopamine secretion	3	1	0.03	0.033	larger in size	BP
GO:0015872	dopamine transport	3	1	0.03	0.033	larger in size	BP
GO:0034103	regulation of tissue remodeling	3	1	0.03	0.033	larger in size	BP
GO:0034105	positive regulation of tissue remodeling	3	1	0.03	0.033	larger in size	BP
GO:0035249	synaptic transmission, glutamatergic	3	1	0.03	0.033	larger in size	BP
GO:0051966	regulation of synaptic transmission, glu...	3	1	0.03	0.033	larger in size	BP
GO:0051967	negative regulation of synaptic transmis...	3	1	0.03	0.033	larger in size	BP
GO:0070327	thyroid hormone transport	3	1	0.03	0.033	larger in size	BP
GO:0070459	prolactin secretion	3	1	0.03	0.033	larger in size	BP
GO:0090295	nitrogen catabolite repression of transc...	3	1	0.03	0.033	larger in size	BP
GO:1901386	negative regulation of voltage-gated cal...	3	1	0.03	0.033	larger in size	BP
GO:1902721	negative regulation of prolactin secreti...	3	1	0.03	0.033	larger in size	BP
GO:1903519	regulation of mammary gland involution	3	1	0.03	0.033	larger in size	BP
GO:1903521	positive regulation of mammary gland inv...	3	1	0.03	0.033	larger in size	BP
GO:1990384	hyaloid vascular plexus regression	3	1	0.03	0.033	larger in size	BP
GO:0097435	supramolecular fiber organization	867	16	9.63	0.0331	larger in size	BP
GO:0002029	desensitization of G protein-coupled rec...	26	2	0.29	0.0335	larger in size	BP
GO:0002031	G protein-coupled receptor internalizati...	26	2	0.29	0.0335	larger in size	BP
GO:0022401	negative adaptation of signaling pathway	26	2	0.29	0.0335	larger in size	BP
GO:0045744	negative regulation of G protein-coupled...	26	2	0.29	0.0335	larger in size	BP
GO:0007193	adenylate cyclase-inhibiting G protein-c...	27	2	0.3	0.0359	larger in size	BP
GO:0071875	adrenergic receptor signaling pathway	27	2	0.3	0.0359	larger in size	BP
GO:0071880	adenylate cyclase-activating adrenergic ...	27	2	0.3	0.0359	larger in size	BP
GO:0048052	R1/R6 cell differentiation	28	2	0.31	0.0384	larger in size	BP
GO:0043112	receptor metabolic process	69	3	0.77	0.0415	larger in size	BP
GO:1902905	positive regulation of supramolecular fi...	118	4	1.31	0.0427	larger in size	BP
GO:0007130	synaptonemal complex assembly	4	1	0.04	0.0437	larger in size	BP
GO:0007542	primary sex determination, germ-line	4	1	0.04	0.0437	larger in size	BP
GO:0015844	monoamine transport	4	1	0.04	0.0437	larger in size	BP
GO:0019099	female germ-line sex determination	4	1	0.04	0.0437	larger in size	BP
GO:0032875	regulation of DNA endoreduplication	4	1	0.04	0.0437	larger in size	BP
GO:0032877	positive regulation of DNA endoreduplica...	4	1	0.04	0.0437	larger in size	BP
GO:0032957	inositol trisphosphate metabolic process	4	1	0.04	0.0437	larger in size	BP
GO:0042023	DNA endoreduplication	4	1	0.04	0.0437	larger in size	BP
GO:0044000	movement in host	4	1	0.04	0.0437	larger in size	BP
GO:0046739	transport of virus in multicellular host	4	1	0.04	0.0437	larger in size	BP
GO:0046740	transport of virus in host, cell to cell	4	1	0.04	0.0437	larger in size	BP
GO:0048098	antennal joint development	4	1	0.04	0.0437	larger in size	BP
GO:0050432	catecholamine secretion	4	1	0.04	0.0437	larger in size	BP
GO:0050433	regulation of catecholamine secretion	4	1	0.04	0.0437	larger in size	BP
GO:0051937	catecholamine transport	4	1	0.04	0.0437	larger in size	BP
GO:0051952	regulation of amine transport	4	1	0.04	0.0437	larger in size	BP
GO:0060288	formation of a compartment boundary	4	1	0.04	0.0437	larger in size	BP
GO:0071108	protein K48-linked deubiquitination	4	1	0.04	0.0437	larger in size	BP
GO:1900744	regulation of p38MAPK cascade	4	1	0.04	0.0437	larger in size	BP
GO:1902586	multi-organism intercellular transport	4	1	0.04	0.0437	larger in size	BP
GO:1903753	negative regulation of p38MAPK cascade	4	1	0.04	0.0437	larger in size	BP
GO:1990264	peptidyl-tyrosine dephosphorylation invo...	4	1	0.04	0.0437	larger in size	BP
GO:0045005	DNA-dependent DNA replication maintenanc...	120	4	1.33	0.045	larger in size	BP
GO:0051495	positive regulation of cytoskeleton orga...	121	4	1.34	0.0461	larger in size	BP
GO:0030239	myofibril assembly	122	4	1.36	0.0473	larger in size	BP
GO:0055002	striated muscle cell development	122	4	1.36	0.0473	larger in size	BP
GO:0051784	negative regulation of nuclear division	73	3	0.81	0.0477	larger in size	BP
GO:0015865	purine nucleotide transport	33	2	0.37	0.0518	larger in size	BP
GO:0015868	purine ribonucleotide transport	33	2	0.37	0.0518	larger in size	BP
GO:0071951	conversion of methionyl-tRNA to N-formyl...	33	2	0.37	0.0518	larger in size	BP
GO:0042273	ribosomal large subunit biogenesis	302	7	3.35	0.0523	larger in size	BP
GO:0007626	locomotory behavior	304	7	3.38	0.0538	larger in size	BP
GO:0007628	adult walking behavior	5	1	0.06	0.0543	larger in size	BP
GO:0008056	ocellus development	5	1	0.06	0.0543	larger in size	BP
GO:0035015	elongation of arista core	5	1	0.06	0.0543	larger in size	BP
GO:0042463	ocellus photoreceptor cell development	5	1	0.06	0.0543	larger in size	BP
GO:0042478	regulation of eye photoreceptor cell dev...	5	1	0.06	0.0543	larger in size	BP
GO:0042479	positive regulation of eye photoreceptor...	5	1	0.06	0.0543	larger in size	BP
GO:0042705	ocellus photoreceptor cell differentiati...	5	1	0.06	0.0543	larger in size	BP
GO:0045314	regulation of compound eye photoreceptor...	5	1	0.06	0.0543	larger in size	BP
GO:0045315	positive regulation of compound eye phot...	5	1	0.06	0.0543	larger in size	BP
GO:0048816	ocellus morphogenesis	5	1	0.06	0.0543	larger in size	BP
GO:0050709	negative regulation of protein secretion	5	1	0.06	0.0543	larger in size	BP
GO:0060056	mammary gland involution	5	1	0.06	0.0543	larger in size	BP
GO:0061541	rhabdomere morphogenesis	5	1	0.06	0.0543	larger in size	BP
GO:0090659	walking behavior	5	1	0.06	0.0543	larger in size	BP
GO:1901385	regulation of voltage-gated calcium chan...	5	1	0.06	0.0543	larger in size	BP
GO:2000738	positive regulation of stem cell differe...	5	1	0.06	0.0543	larger in size	BP
GO:2001258	negative regulation of cation channel ac...	5	1	0.06	0.0543	larger in size	BP
