# Supplementary material for: Transcriptomic correlates of nutritional manipulation in a facultatively social bee
Source: J Exp Biol. 2025 Apr 16;228(8):jeb250024. doi: 10.1242/jeb.250024 (PMC12045643; doi:10.1242/jeb.250024)
Supplement: Table S5. Differentaily expressed genes associated with larger or smaller head widths/size. Log2fold change > 0 are associated with larger beest < 0 with smaller bees. [file jexbio-228-250024-TableS5.xlsx]

## Sheet: Sheet1
ID	Note	Base Mean	Log2 Fold Change	Log Fold Change SE	Stat	P-Value	Adjusted P-Value
Ccalc.v3.18232	Similar to LINE-1 reverse transcriptase homolog (Nycticebus coucang OX=9470)	244.164	18.1896	5.51482	3.29831	0.000972678	0.0349115
Ccalc.v3.14127	Protein of unknown function	455.747	12.8338	3.86949	3.31667	0.000910978	0.0343874
Ccalc.v3.22822	Protein of unknown function	94.8956	11.5698	3.86061	2.99688	0.00272758	0.0483283
Ccalc.v3.01219	Protein of unknown function	1574.77	6.09183	1.88098	3.23866	0.00120094	0.0369736
Ccalc.v3.22799	Protein of unknown function	118.836	5.94729	1.41119	4.21437	2.50477e-05	0.00937656
Ccalc.v3.07776	Similar to Venom serine protease inhibitor (Apis cerana OX=7461)	514.453	5.76557	1.35859	4.2438	2.19768e-05	0.00928343
Ccalc.v3.14571	Similar to Lip1: Lipase 1 (Drosophila melanogaster OX=7227)	206.785	4.87256	1.5872	3.06991	0.0021412	0.0452309
Ccalc.v3.07965	Similar to LIRP (Locusta migratoria OX=7004)	350.56	4.68681	1.20361	3.89394	9.86279e-05	0.0161564
Ccalc.v3.12422	Similar to UPB1: Beta-ureidopropionase (Pongo abelii OX=9601)	6452.57	3.94659	0.947019	4.16738	3.08114e-05	0.00937656
Ccalc.v3.12318	Similar to Hexamerin (Blaberus discoidalis OX=6981)	1034.38	3.26424	0.943751	3.45879	0.000542601	0.028901
Ccalc.v3.07416	Similar to dhak: Probable dihydroxyacetone kinase (Dictyostelium discoideum OX=44689)	63.8267	2.74772	0.634104	4.33323	1.46938e-05	0.00893981
Ccalc.v3.10165	Similar to l(2)efl: Protein lethal(2)essential for life (Drosophila melanogaster OX=7227)	1793.96	2.61339	0.823608	3.1731	0.00150819	0.0410481
Ccalc.v3.09147	Similar to ALDH1A1: Retinal dehydrogenase 1 (Gallus gallus OX=9031)	6159.31	2.5907	0.84715	3.05814	0.00222716	0.0455568
Ccalc.v3.02138	Similar to EbpIII: Ejaculatory bulb-specific protein 3 (Drosophila melanogaster OX=7227)	2944.59	2.54943	0.79052	3.22501	0.00125969	0.0377124
Ccalc.v3.10345	Similar to l(2)efl: Protein lethal(2)essential for life (Drosophila melanogaster OX=7227)	1347.56	2.46931	0.635459	3.88586	0.000101968	0.0163941
Ccalc.v3.05559	Similar to Lrguk: Leucine-rich repeat and guanylate kinase domain-containing protein (Mus musculus OX=10090)	156.952	2.38566	0.648876	3.6766	0.000236368	0.0220497
Ccalc.v3.03258	Similar to Npl: N-acetylneuraminate lyase (Mus musculus OX=10090)	1464.09	2.30743	0.680077	3.39289	0.000691583	0.0316242
Ccalc.v3.12378	Protein of unknown function	92.6532	2.18603	0.414045	5.2797	1.29398e-07	0.00112343
Ccalc.v3.13477	Protein of unknown function	1757.99	1.95843	0.585669	3.34391	0.000826058	0.0339897
Ccalc.v3.12793	Similar to TAF10: Transcription initiation factor TFIID subunit 10 (Homo sapiens OX=9606)	1437.68	1.94855	0.529286	3.68147	0.000231897	0.0220497
Ccalc.v3.08577	Protein of unknown function	391.346	1.92136	0.454383	4.22851	2.3524e-05	0.00928343
Ccalc.v3.03471	Similar to HPGD: 15-hydroxyprostaglandin dehydrogenase [NAD(+)] (Cavia porcellus OX=10141)	10628.4	1.91476	0.555456	3.44719	0.000566448	0.0294485
Ccalc.v3.05179	Similar to twk-7: TWiK family of potassium channels protein 7 (Caenorhabditis elegans OX=6239)	476.619	1.89365	0.604654	3.13179	0.00173743	0.0422514
Ccalc.v3.11754	Similar to POLE2: DNA polymerase epsilon subunit 2 (Homo sapiens OX=9606)	87.6016	1.79299	0.427834	4.19087	2.77892e-05	0.00937656
Ccalc.v3.08611	Protein of unknown function	548.734	1.76737	0.489808	3.60829	0.000308217	0.0232727
Ccalc.v3.05237	Similar to Dhrs7: Dehydrogenase/reductase SDR family member 7 (Mus musculus OX=10090)	648.455	1.759	0.555443	3.16683	0.00154109	0.0410481
Ccalc.v3.05757	Similar to Myophilin (Echinococcus granulosus OX=6210)	26553	1.73794	0.476343	3.64851	0.000263761	0.0220497
Ccalc.v3.14706	Similar to Borcs7: BLOC-1-related complex subunit 7 (Mus musculus OX=10090)	320.728	1.71516	0.511324	3.35435	0.000795521	0.0333658
Ccalc.v3.04540	Protein of unknown function	73.6903	1.67917	0.566079	2.96632	0.00301384	0.0495921
Ccalc.v3.07352	Similar to mRpL33: 39S ribosomal protein L33, mitochondrial (Anopheles gambiae OX=7165)	447.709	1.64342	0.43725	3.75854	0.000170904	0.0208985
Ccalc.v3.02268	Similar to Gnpda1: Glucosamine-6-phosphate isomerase (Aedes aegypti OX=7159)	849.061	1.63797	0.417121	3.92685	8.60653e-05	0.0158983
Ccalc.v3.08452	Similar to TOMM7: Mitochondrial import receptor subunit TOM7 homolog (Homo sapiens OX=9606)	1249.59	1.59445	0.395675	4.02969	5.58499e-05	0.0124331
Ccalc.v3.13575	Similar to GF19489: NAD(P)H-hydrate epimerase (Drosophila ananassae OX=7217)	331.776	1.5858	0.448978	3.53203	0.000412383	0.0259443
Ccalc.v3.08117	Similar to mad2l2: Mitotic spindle assembly checkpoint protein MAD2B (Danio rerio OX=7955)	795.056	1.5717	0.424886	3.69912	0.000216352	0.0220497
Ccalc.v3.04369	Similar to DESI1: Desumoylating isopeptidase 1 (Homo sapiens OX=9606)	8397.12	1.57035	0.519564	3.02243	0.00250751	0.0469687
Ccalc.v3.03925	Similar to ACYP1: Acylphosphatase-1 (Sus scrofa OX=9823)	1049.5	1.55523	0.492511	3.15775	0.00158994	0.0411466
Ccalc.v3.06675	Similar to Uncharacterized protein KIAA1143 homolog (Xenopus laevis OX=8355)	561.137	1.55501	0.414582	3.75079	0.000176279	0.0212563
Ccalc.v3.04386	Similar to Cep20: Centrosomal protein 20 (Xenopus laevis OX=8355)	594.955	1.54868	0.384094	4.03202	5.53001e-05	0.0124331
Ccalc.v3.01959	Similar to COX16: Cytochrome c oxidase assembly protein COX16 homolog, mitochondrial (Bos taurus OX=9913)	732.272	1.54545	0.451178	3.42537	0.000613968	0.0297791
Ccalc.v3.03877	Similar to Ntpcr: Cancer-related nucleoside-triphosphatase homolog (Mus musculus OX=10090)	162.61	1.53124	0.453807	3.37421	0.000740282	0.0326068
Ccalc.v3.11971	Protein of unknown function	447.546	1.53058	0.414522	3.6924	0.000222149	0.0220497
Ccalc.v3.01004	Similar to Cmc1: COX assembly mitochondrial protein homolog (Mus musculus OX=10090)	727.632	1.52742	0.452841	3.37297	0.000743625	0.0326068
Ccalc.v3.13669	Protein of unknown function	6774.81	1.51329	0.404782	3.73853	0.000185098	0.0218206
Ccalc.v3.07957	Similar to Aprt: Adenine phosphoribosyltransferase (Drosophila pseudoobscura pseudoobscura OX=46245)	513.843	1.50975	0.297125	5.0812	3.75059e-07	0.00158698
Ccalc.v3.02650	Protein of unknown function	154.824	1.50208	0.472184	3.18115	0.00146694	0.0410481
Ccalc.v3.09205	Protein of unknown function	949.49	1.49921	0.408408	3.67086	0.000241733	0.0220497
Ccalc.v3.06595	Similar to His4: Histone H4 (Tigriopus californicus OX=6832)	738.963	1.49218	0.497567	2.99895	0.00270909	0.0481974
Ccalc.v3.05029	Similar to sod-2: Superoxide dismutase [Mn] 1, mitochondrial (Caenorhabditis elegans OX=6239)	10324.3	1.46529	0.441651	3.31776	0.000907416	0.0343874
Ccalc.v3.04635	Similar to Alg10: Putative Dol-P-Glc:Glc(2)Man(9)GlcNAc(2)-PP-Dol alpha-1,2-glucosyltransferase (Drosophila melanogaster OX=7227)	164.419	1.44656	0.393539	3.67578	0.000237121	0.0220497
Ccalc.v3.13314	Protein of unknown function	11005.7	1.44512	0.469255	3.0796	0.00207279	0.0449898
Ccalc.v3.10552	Similar to mRpL23: Probable 39S ribosomal protein L23, mitochondrial (Anopheles gambiae OX=7165)	1074.59	1.43322	0.413758	3.4639	0.000532412	0.028901
Ccalc.v3.06986	Protein of unknown function	181.551	1.42997	0.48264	2.96282	0.00304834	0.0495921
Ccalc.v3.09736	Similar to Ech1: Delta(3,5)-Delta(2,4)-dienoyl-CoA isomerase, mitochondrial (Mus musculus OX=10090)	1182.46	1.41074	0.428672	3.29095	0.000998493	0.0349115
Ccalc.v3.05503	Similar to Pfdn6: Prefoldin subunit 6 (Mus musculus OX=10090)	1753.5	1.40657	0.41655	3.37672	0.000733547	0.0324931
Ccalc.v3.13517	Protein of unknown function	1387.97	1.40309	0.468689	2.99365	0.00275665	0.0484478
Ccalc.v3.10795	Protein of unknown function	156.262	1.39316	0.457133	3.04761	0.00230667	0.0463469
Ccalc.v3.11656	Similar to TRIAP1: TP53-regulated inhibitor of apoptosis 1 (Homo sapiens OX=9606)	621.915	1.38718	0.451366	3.07331	0.00211701	0.0452017
Ccalc.v3.11776	Similar to Omega-conotoxin-like protein 1 (Apis mellifera OX=7460)	7132.77	1.37482	0.40028	3.43464	0.000593338	0.0297767
Ccalc.v3.12518	Similar to Ndufaf3: NADH dehydrogenase [ubiquinone] 1 alpha subcomplex assembly factor 3 (Rattus norvegicus OX=10116)	245.595	1.36806	0.450844	3.03445	0.00240976	0.0465555
Ccalc.v3.02146	Similar to nr2c2ap: Nuclear receptor 2C2-associated protein (Danio rerio OX=7955)	171.073	1.36751	0.367585	3.72024	0.00019903	0.0220497
Ccalc.v3.03186	Similar to MAD2L1: Mitotic spindle assembly checkpoint protein MAD2A (Homo sapiens OX=9606)	107.746	1.35008	0.366692	3.68178	0.000231612	0.0220497
Ccalc.v3.05591	Similar to mRpS24: 28S ribosomal protein S24, mitochondrial (Drosophila melanogaster OX=7227)	1577	1.34414	0.439719	3.05681	0.00223705	0.0455568
Ccalc.v3.11898	Similar to GPX4: Phospholipid hydroperoxide glutathione peroxidase (Bos taurus OX=9913)	8431.46	1.33797	0.348288	3.84156	0.000122255	0.0180969
Ccalc.v3.08657	Similar to Zwilch: Protein zwilch homolog (Mus musculus OX=10090)	178.053	1.3377	0.421159	3.17624	0.00149197	0.0410481
Ccalc.v3.05621	Protein of unknown function	424.389	1.33308	0.378482	3.52216	0.000428039	0.0260634
Ccalc.v3.11450	Similar to Tim14: Mitochondrial import inner membrane translocase subunit TIM14 (Drosophila melanogaster OX=7227)	2489.9	1.3286	0.419753	3.1652	0.00154974	0.0410481
Ccalc.v3.08995	Similar to ADAMTS3: A disintegrin and metalloproteinase with thrombospondin motifs 3 (Homo sapiens OX=9606)	223.998	1.3279	0.406063	3.27018	0.0010748	0.0358252
Ccalc.v3.01344	Protein of unknown function	78.4913	1.31461	0.421123	3.12168	0.00179825	0.0426569
Ccalc.v3.07012	Similar to Slc66a3: Solute carrier family 66 member 3 (Mus musculus OX=10090)	1429.32	1.30936	0.434536	3.01325	0.00258468	0.0472824
Ccalc.v3.07239	Protein of unknown function	2519.91	1.30067	0.390191	3.33342	0.000857859	0.0341042
Ccalc.v3.00270	Similar to MKRN2OS: MKRN2 opposite strand protein (Homo sapiens OX=9606)	130.092	1.28953	0.427404	3.01713	0.00255183	0.0472388
Ccalc.v3.06760	Protein of unknown function	6232.7	1.28645	0.389077	3.30641	0.000944998	0.034897
Ccalc.v3.04786	Similar to CIAO2B: Cytosolic iron-sulfur assembly component 2B (Homo sapiens OX=9606)	422.05	1.2843	0.338614	3.79281	0.000148954	0.019842
Ccalc.v3.05983	Similar to LAMTOR5: Ragulator complex protein LAMTOR5 (Sus scrofa OX=9823)	1380.36	1.27927	0.407944	3.13589	0.00171332	0.0422514
Ccalc.v3.02450	Similar to FCF1: rRNA-processing protein FCF1 homolog (Pongo abelii OX=9601)	344.383	1.27718	0.373943	3.41544	0.000636779	0.0305443
Ccalc.v3.10258	Similar to Nars2: Probable asparagine--tRNA ligase, mitochondrial (Mus musculus OX=10090)	487.923	1.2759	0.393224	3.24472	0.00117564	0.0368481
Ccalc.v3.02458	Protein of unknown function	912.785	1.27433	0.41623	3.0616	0.00220155	0.0455092
Ccalc.v3.03011	Similar to Ttc19: Tetratricopeptide repeat protein 19 homolog, mitochondrial (Drosophila melanogaster OX=7227)	603.288	1.26796	0.314592	4.03049	5.56617e-05	0.0124331
Ccalc.v3.11549	Similar to RpS25: 40S ribosomal protein S25 (Spodoptera frugiperda OX=7108)	7626.93	1.26356	0.409606	3.08482	0.00203673	0.0449639
Ccalc.v3.11235	Similar to Mrpl48: 39S ribosomal protein L48, mitochondrial (Mus musculus OX=10090)	639.821	1.26126	0.371914	3.39126	0.000695717	0.0316242
Ccalc.v3.11502	Protein of unknown function	918.34	1.25461	0.420418	2.9842	0.00284319	0.0492676
Ccalc.v3.08972	Similar to Protein Asterix (Manduca sexta OX=7130)	1046.04	1.25388	0.369585	3.39265	0.00069219	0.0316242
Ccalc.v3.12002	Similar to MRPL17: 39S ribosomal protein L17, mitochondrial (Homo sapiens OX=9606)	2266.94	1.23371	0.410445	3.00578	0.00264896	0.0476155
Ccalc.v3.07003	Similar to tmem208: Transmembrane protein 208 (Danio rerio OX=7955)	599.183	1.2294	0.349123	3.52139	0.000429286	0.0260634
Ccalc.v3.05796	Similar to Pbdc1: Protein PBDC1 (Mus musculus OX=10090)	371.136	1.22784	0.331494	3.70394	0.000212273	0.0220497
Ccalc.v3.14433	Similar to rpsK: 30S ribosomal protein S11 (Herpetosiphon aurantiacus (strain ATCC 23779 / DSM 785 / 114-95) OX=316274)	680.789	1.21529	0.374766	3.2428	0.00118362	0.036921
Ccalc.v3.09598	Similar to rbx1: RING-box protein 1 (Salmo salar OX=8030)	2681.62	1.21372	0.407771	2.97647	0.00291592	0.049349
Ccalc.v3.07786	Similar to Uncharacterized protein C7orf50 homolog (Mus musculus OX=10090)	590.432	1.21147	0.301431	4.01908	5.84256e-05	0.0126813
Ccalc.v3.11370	Similar to COX5A: Cytochrome c oxidase subunit 5A, mitochondrial (Drosophila melanogaster OX=7227)	20504.1	1.19957	0.397184	3.02019	0.00252617	0.0469687
Ccalc.v3.12261	Protein of unknown function	3753.14	1.19683	0.403328	2.96738	0.00300347	0.0495921
Ccalc.v3.04486	Similar to Teth514_1449: Probable transcriptional regulatory protein Teth514_1449 (Thermoanaerobacter sp. (strain X514) OX=399726)	752.247	1.18581	0.362281	3.27317	0.00106348	0.0357875
Ccalc.v3.10958	Similar to infC: Translation initiation factor IF-3 (Elusimicrobium minutum (strain Pei191) OX=445932)	1337.29	1.18033	0.294935	4.002	6.28085e-05	0.0130856
Ccalc.v3.01115	Similar to CG2811: Putative gamma-glutamylcyclotransferase CG2811 (Drosophila melanogaster OX=7227)	3376.76	1.17842	0.394424	2.98769	0.00281098	0.0490058
Ccalc.v3.08138	Similar to Pla2g12a: Group XIIA secretory phospholipase A2 (Mus musculus OX=10090)	4369.66	1.17612	0.372962	3.15347	0.00161344	0.0411466
Ccalc.v3.02049	Similar to GSTT1: Glutathione S-transferase theta-1 (Bos taurus OX=9913)	1151.7	1.17149	0.296578	3.95002	7.81452e-05	0.0154195
Ccalc.v3.13807	Protein of unknown function	4461.86	1.16955	0.360876	3.24086	0.0011917	0.036921
Ccalc.v3.13089	Similar to lyrm4: LYR motif-containing protein 4 (Xenopus laevis OX=8355)	1509.41	1.167	0.368493	3.16696	0.00154042	0.0410481
Ccalc.v3.01123	Similar to HINT1: Histidine triad nucleotide-binding protein 1 (Homo sapiens OX=9606)	3216.15	1.15823	0.390774	2.96394	0.00303729	0.0495921
Ccalc.v3.10850	Protein of unknown function	438.601	1.14395	0.374193	3.05712	0.00223474	0.0455568
Ccalc.v3.08920	Similar to fam32a: Protein FAM32A (Xenopus tropicalis OX=8364)	2333.56	1.13103	0.38033	2.9738	0.00294137	0.0495358
Ccalc.v3.05628	Protein of unknown function	1632	1.12608	0.36216	3.10934	0.00187507	0.0433654
Ccalc.v3.11440	Similar to RpS16: 40S ribosomal protein S16 (Drosophila melanogaster OX=7227)	7949.41	1.12498	0.349604	3.21786	0.00129149	0.0381386
Ccalc.v3.02636	Protein of unknown function	623.374	1.12229	0.280561	4.00015	6.33027e-05	0.0130856
Ccalc.v3.11819	Similar to ARL2: ADP-ribosylation factor-like protein 2 (Homo sapiens OX=9606)	826.904	1.11365	0.307695	3.61934	0.000295354	0.023271
Ccalc.v3.13793	Similar to Lsd-2: Lipid storage droplets surface-binding protein 2 (Drosophila melanogaster OX=7227)	2082.04	1.11284	0.244459	4.55227	5.30699e-06	0.00575941
Ccalc.v3.11947	Similar to SRP14: Signal recognition particle 14 kDa protein (Bos taurus OX=9913)	1285.97	1.11053	0.364909	3.04332	0.00233984	0.0463735
Ccalc.v3.09270	Similar to Tim13: Mitochondrial import inner membrane translocase subunit Tim13 (Drosophila melanogaster OX=7227)	494.283	1.10723	0.3482	3.17987	0.0014734	0.0410481
Ccalc.v3.07163	Protein of unknown function	1753.67	1.10661	0.307271	3.60141	0.000316497	0.0236881
Ccalc.v3.13149	Similar to Mre11: Double-strand break repair protein MRE11 (Mus musculus OX=10090)	12740.4	1.09658	0.361352	3.03467	0.00240802	0.0465555
Ccalc.v3.08199	Similar to DUSP3: Dual specificity protein phosphatase 3 (Pongo abelii OX=9601)	3602.52	1.0934	0.367193	2.97774	0.00290384	0.0492676
Ccalc.v3.03539	Similar to RpLP1: 60S acidic ribosomal protein P1 (Drosophila melanogaster OX=7227)	16734.5	1.08911	0.298347	3.65049	0.00026174	0.0220497
Ccalc.v3.01281	Similar to RpS15Aa: 40S ribosomal protein S15a (Drosophila yakuba OX=7245)	8769.58	1.08399	0.352489	3.07523	0.00210338	0.0452017
Ccalc.v3.05988	Protein of unknown function	507.778	1.08342	0.360608	3.00442	0.00266085	0.0477303
Ccalc.v3.07962	Similar to metap1d: Methionine aminopeptidase 1D, mitochondrial (Danio rerio OX=7955)	835.259	1.08293	0.262115	4.13149	3.60418e-05	0.010094
Ccalc.v3.02626	Protein of unknown function	566.18	1.06199	0.349871	3.03538	0.00240237	0.0465555
Ccalc.v3.01492	Protein of unknown function	17379.7	1.05883	0.289183	3.66146	0.000250782	0.0220497
Ccalc.v3.08558	Similar to MDH1B: Putative malate dehydrogenase 1B (Branchiostoma floridae OX=7739)	1425.1	1.05602	0.247196	4.27201	1.93719e-05	0.00928343
Ccalc.v3.12369	Similar to 140up: RPII140-upstream gene protein (Drosophila melanogaster OX=7227)	1617.9	1.05182	0.324582	3.24054	0.00119302	0.036921
Ccalc.v3.03306	Similar to RpS24: 40S ribosomal protein S24 (Spodoptera frugiperda OX=7108)	12741.7	1.05042	0.287788	3.64999	0.000262253	0.0220497
Ccalc.v3.01278	Similar to AIMP2: Probable aminoacyl tRNA synthase complex-interacting multifunctional protein 2 (Drosophila melanogaster OX=7227)	1982.26	1.04699	0.284928	3.67458	0.000238241	0.0220497
Ccalc.v3.05593	Similar to dhdh: Trans-1,2-dihydrobenzene-1,2-diol dehydrogenase (Danio rerio OX=7955)	2593.7	1.04349	0.323877	3.22186	0.00127363	0.0379114
Ccalc.v3.01456	Similar to Ccnq: Cyclin-Q (Rattus norvegicus OX=10116)	795.448	1.03731	0.272544	3.80601	0.000141228	0.019533
Ccalc.v3.00839	Similar to AASS: Alpha-aminoadipic semialdehyde synthase, mitochondrial (Bos taurus OX=9913)	3979.58	1.03349	0.322892	3.20073	0.0013708	0.0395493
Ccalc.v3.09007	Similar to RpS7: 40S ribosomal protein S7 (Culex quinquefasciatus OX=7176)	9201.09	1.03085	0.312132	3.3026	0.000957937	0.0349115
Ccalc.v3.11434	Similar to Transmembrane protein 256 homolog (Bufo gargarizans OX=30331)	1316.97	1.03025	0.285255	3.61168	0.000304215	0.0232727
Ccalc.v3.01246	Similar to TFAM: Transcription factor A, mitochondrial (Homo sapiens OX=9606)	1064.55	1.02552	0.315277	3.25276	0.00114292	0.0366156
Ccalc.v3.03143	Similar to tmem223: Transmembrane protein 223 (Danio rerio OX=7955)	1025.98	1.02537	0.276845	3.70377	0.000212423	0.0220497
Ccalc.v3.06928	Similar to GTF2E2: General transcription factor IIE subunit 2 (Bos taurus OX=9913)	330.03	1.02283	0.329204	3.10698	0.0018901	0.043492
Ccalc.v3.09839	Similar to CG40228: Transcription elongation factor 1 homolog (Drosophila melanogaster OX=7227)	586.325	1.02081	0.310699	3.28553	0.0010179	0.0349115
Ccalc.v3.04344	Similar to YEATS4: YEATS domain-containing protein 4 (Homo sapiens OX=9606)	572.205	1.01435	0.283917	3.57271	0.000353306	0.0246526
Ccalc.v3.10495	Similar to Mrpl18: 39S ribosomal protein L18, mitochondrial (Mus musculus OX=10090)	2392.89	1.01128	0.329712	3.06717	0.00216094	0.0455092
Ccalc.v3.06899	Similar to selenof: Selenoprotein F (Danio rerio OX=7955)	883.941	1.01064	0.319761	3.16061	0.00157441	0.0410481
Ccalc.v3.06838	Similar to hmces: Abasic site processing protein HMCES (Xenopus tropicalis OX=8364)	306.85	1.00864	0.329049	3.06532	0.00217439	0.0455092
Ccalc.v3.10698	Similar to cnpy4: Protein canopy 4 (Danio rerio OX=7955)	746.601	1.00639	0.327209	3.07567	0.00210029	0.0452017
Ccalc.v3.11655	Similar to cN-IIIB: 7-methylguanosine phosphate-specific 5'-nucleotidase (Drosophila melanogaster OX=7227)	491.023	1.00568	0.309597	3.24836	0.00116073	0.0368481
Ccalc.v3.10565	Similar to tsu: RNA-binding protein 8A (Drosophila melanogaster OX=7227)	1003.45	1.00442	0.305515	3.28763	0.00101033	0.0349115
Ccalc.v3.13162	Similar to Glutathione S-transferase (Blattella germanica OX=6973)	335.225	1.00228	0.303702	3.30021	0.000966137	0.0349115
Ccalc.v3.08834	Similar to Pcbd2: Pterin-4-alpha-carbinolamine dehydratase 2 (Mus musculus OX=10090)	1542.13	0.987025	0.3116	3.1676	0.00153702	0.0410481
Ccalc.v3.11626	Similar to Vps25: Vacuolar protein-sorting-associated protein 25 (Rattus norvegicus OX=10116)	1242.46	0.986589	0.32665	3.02033	0.00252503	0.0469687
Ccalc.v3.08352	Similar to MRPS34: 28S ribosomal protein S34, mitochondrial (Bos taurus OX=9913)	966.087	0.979636	0.329847	2.96997	0.00297825	0.0495921
Ccalc.v3.02057	Similar to RpL17: 60S ribosomal protein L17 (Phlebotomus papatasi OX=29031)	8629.16	0.974853	0.297674	3.2749	0.00105701	0.035708
Ccalc.v3.03259	Similar to CCDC58: Coiled-coil domain-containing protein 58 (Taeniopygia guttata OX=59729)	270.829	0.974372	0.314942	3.09381	0.00197604	0.0445611
Ccalc.v3.13243	Similar to hddc3: Guanosine-3',5'-bis(diphosphate) 3'-pyrophosphohydrolase MESH1 (Xenopus tropicalis OX=8364)	723.01	0.97364	0.296015	3.28916	0.00100487	0.0349115
Ccalc.v3.10741	Similar to ifi30: Gamma-interferon-inducible lysosomal thiol reductase (Danio rerio OX=7955)	8573.65	0.972749	0.285953	3.40178	0.000669478	0.0315694
Ccalc.v3.09277	Similar to psenen: Gamma-secretase subunit PEN-2 (Danio rerio OX=7955)	999.782	0.972003	0.303123	3.20663	0.00134302	0.0391277
Ccalc.v3.03718	Protein of unknown function	349.429	0.971198	0.322091	3.01529	0.0025673	0.0472824
Ccalc.v3.02559	Similar to Zmat2: Zinc finger matrin-type protein 2 (Mus musculus OX=10090)	679.302	0.965348	0.28286	3.41281	0.000642967	0.0306717
Ccalc.v3.04283	Protein of unknown function	1148.56	0.964194	0.224516	4.29455	1.75048e-05	0.00893981
Ccalc.v3.00496	Similar to CCS: Copper chaperone for superoxide dismutase (Sus scrofa OX=9823)	775.819	0.95816	0.268568	3.56767	0.000360176	0.0246526
Ccalc.v3.12399	Protein of unknown function	1079.8	0.956321	0.30007	3.187	0.00143759	0.0407881
Ccalc.v3.03157	Similar to fh: Fumarate hydratase, mitochondrial (Danio rerio OX=7955)	6341.31	0.956032	0.2776	3.44393	0.000573333	0.0294537
Ccalc.v3.10513	Similar to farsa-b: Phenylalanine--tRNA ligase alpha subunit B (Xenopus laevis OX=8355)	8573.56	0.954457	0.301862	3.1619	0.00156742	0.0410481
Ccalc.v3.14483	Similar to Dredd: Caspase-8 (Drosophila pseudoobscura pseudoobscura OX=46245)	1718.83	0.953563	0.300744	3.17068	0.0015208	0.0410481
Ccalc.v3.12515	Similar to RpL31: 60S ribosomal protein L31 (Spodoptera frugiperda OX=7108)	11103.2	0.952096	0.318766	2.98682	0.00281893	0.0490459
Ccalc.v3.03438	Similar to Abt1: Activator of basal transcription 1 (Mus musculus OX=10090)	686.008	0.951178	0.254507	3.73733	0.000185985	0.0218206
Ccalc.v3.01496	Similar to SDR39U1: Epimerase family protein SDR39U1 (Homo sapiens OX=9606)	970.242	0.94943	0.30755	3.08708	0.00202135	0.0449639
Ccalc.v3.02325	Similar to ZNF277: Zinc finger protein 277 (Homo sapiens OX=9606)	1035.65	0.949394	0.306323	3.09933	0.0019396	0.0440827
Ccalc.v3.02491	Similar to Xpac: DNA repair protein complementing XP-A cells homolog (Drosophila melanogaster OX=7227)	720.691	0.946788	0.314224	3.0131	0.00258598	0.0472824
Ccalc.v3.00504	Similar to txndc17: Thioredoxin domain-containing protein 17 (Danio rerio OX=7955)	852.588	0.946287	0.314701	3.00694	0.00263889	0.0475329
Ccalc.v3.07159	Similar to awd: Nucleoside diphosphate kinase (Drosophila melanogaster OX=7227)	8569.66	0.946181	0.301264	3.1407	0.00168542	0.0420483
Ccalc.v3.03008	Protein of unknown function	796.607	0.942802	0.311656	3.02514	0.0024852	0.0468254
Ccalc.v3.09299	Similar to Parcxpwex01: 40S ribosomal protein S3a (Periplaneta americana OX=6978)	3420.33	0.941709	0.291278	3.23302	0.00122488	0.0371832
Ccalc.v3.01318	Similar to KRI1: Protein KRI1 homolog (Bos taurus OX=9913)	770.389	0.941639	0.269436	3.49485	0.000474333	0.0279509
Ccalc.v3.01005	Similar to Rpn11: 26S proteasome non-ATPase regulatory subunit 14 (Drosophila melanogaster OX=7227)	3437.51	0.929257	0.287701	3.22994	0.00123818	0.0373259
Ccalc.v3.13711	Similar to EIF2B1: Translation initiation factor eIF-2B subunit alpha (Bos taurus OX=9913)	2185.31	0.928423	0.289031	3.21219	0.00131727	0.0387679
Ccalc.v3.07757	Similar to CG10336: Protein TIPIN homolog (Drosophila melanogaster OX=7227)	2051.29	0.926989	0.296783	3.12346	0.00178739	0.0426322
Ccalc.v3.08094	Similar to CG7840: Polyprenol reductase (Drosophila melanogaster OX=7227)	908.195	0.924503	0.29878	3.09426	0.00197306	0.0445611
Ccalc.v3.02649	Similar to Ensa: Alpha-endosulfine (Rattus norvegicus OX=10116)	1094.75	0.922917	0.276739	3.33498	0.000853059	0.0341042
Ccalc.v3.08896	Similar to EIF5B: Eukaryotic translation initiation factor 5B (Homo sapiens OX=9606)	2460.98	0.92094	0.249404	3.69257	0.000222002	0.0220497
Ccalc.v3.05696	Similar to HIGD2A: HIG1 domain family member 2A, mitochondrial (Homo sapiens OX=9606)	1837.41	0.916117	0.302461	3.02888	0.00245461	0.0468254
Ccalc.v3.07948	Similar to RpL13: 60S ribosomal protein L13 (Spodoptera frugiperda OX=7108)	9640.59	0.914582	0.223868	4.08536	4.40094e-05	0.0115785
Ccalc.v3.00585	Similar to SLC25A51: Solute carrier family 25 member 51 (Homo sapiens OX=9606)	3122.94	0.912104	0.297504	3.06585	0.0021705	0.0455092
Ccalc.v3.08282	Similar to cplane2: Ciliogenesis and planar polarity effector 2 (Xenopus tropicalis OX=8364)	490.306	0.911935	0.307905	2.96174	0.00305908	0.0495921
Ccalc.v3.02114	Similar to macrod2: ADP-ribose glycohydrolase MACROD2 (Xenopus laevis OX=8355)	1923.93	0.908516	0.306244	2.96664	0.00301075	0.0495921
Ccalc.v3.06654	Similar to Eif4e3: Eukaryotic translation initiation factor 4E type 3 (Mus musculus OX=10090)	924.417	0.902405	0.289597	3.11607	0.00183276	0.0432391
Ccalc.v3.08973	Protein of unknown function	247.701	0.901947	0.286919	3.14355	0.00166909	0.0418817
Ccalc.v3.06680	Similar to Thumpd1: THUMP domain-containing protein 1 (Mus musculus OX=10090)	553.291	0.896047	0.240861	3.72018	0.00019908	0.0220497
Ccalc.v3.02598	Similar to NIT2: Omega-amidase NIT2 (Bos taurus OX=9913)	1341.29	0.889003	0.295233	3.01119	0.00260225	0.0473695
Ccalc.v3.05489	Similar to Pupal cuticle protein C1B (Tenebrio molitor OX=7067)	571562	0.888208	0.297229	2.9883	0.00280536	0.0490058
Ccalc.v3.02350	Similar to Ak6: Adenylate kinase isoenzyme 6 (Rattus norvegicus OX=10116)	517.631	0.886878	0.285533	3.10604	0.0018961	0.043492
Ccalc.v3.01242	Similar to Elongation factor 1-beta (Artemia salina OX=85549)	5271.9	0.877826	0.285931	3.07007	0.00214012	0.0452309
Ccalc.v3.05651	Similar to RPL26: 60S ribosomal protein L26 (Littorina littorea OX=31216)	9239.03	0.875799	0.258965	3.38192	0.000719805	0.0320479
Ccalc.v3.08343	Similar to RpS9: 40S ribosomal protein S9 (Drosophila yakuba OX=7245)	6389.35	0.87391	0.277244	3.15213	0.00162084	0.0411466
Ccalc.v3.11423	Similar to Queuosine salvage protein (Bos taurus OX=9913)	712.885	0.868901	0.293598	2.95949	0.00308148	0.0495921
Ccalc.v3.05823	Similar to Cisd2: CDGSH iron-sulfur domain-containing protein 2 homolog (Drosophila grimshawi OX=7222)	4747.67	0.864539	0.276676	3.12473	0.00177969	0.0425655
Ccalc.v3.07600	Similar to Rexo4: RNA exonuclease 4 (Mus musculus OX=10090)	1162.92	0.857935	0.26801	3.20113	0.00136892	0.0395493
Ccalc.v3.07920	Similar to AAEL008143: Cytosolic Fe-S cluster assembly factor NUBP2 homolog (Aedes aegypti OX=7159)	869.032	0.856298	0.247983	3.45305	0.000554282	0.0293432
Ccalc.v3.06770	Similar to RpL9: 60S ribosomal protein L9 (Spodoptera frugiperda OX=7108)	11564.2	0.850677	0.270971	3.13937	0.00169314	0.0420546
Ccalc.v3.02198	Similar to RPL7A: 60S ribosomal protein L7a (Bos taurus OX=9913)	16811.3	0.848481	0.269154	3.1524	0.00161936	0.0411466
Ccalc.v3.03084	Similar to PLB1: Phospholipase B1, membrane-associated (Monodelphis domestica OX=13616)	1852.02	0.843384	0.277103	3.04357	0.00233787	0.0463735
Ccalc.v3.03617	Similar to TMEM50A: Transmembrane protein 50A (Homo sapiens OX=9606)	2438.21	0.84079	0.279343	3.00988	0.0026135	0.0473695
Ccalc.v3.02935	Similar to Rabggta: Geranylgeranyl transferase type-2 subunit alpha (Rattus norvegicus OX=10116)	663.548	0.839855	0.238171	3.52627	0.000421461	0.0260634
Ccalc.v3.00532	Similar to Ube2g1: Ubiquitin-conjugating enzyme E2 G1 (Rattus norvegicus OX=10116)	5250.36	0.834245	0.263445	3.16668	0.00154191	0.0410481
Ccalc.v3.13244	Similar to CG11899: Probable phosphoserine aminotransferase (Drosophila melanogaster OX=7227)	1780.83	0.829958	0.266595	3.11318	0.00185086	0.0432861
Ccalc.v3.03424	Similar to Lypla2: Acyl-protein thioesterase 2 (Rattus norvegicus OX=10116)	4294.07	0.826254	0.260713	3.1692	0.00152857	0.0410481
Ccalc.v3.02924	Similar to RFK: Riboflavin kinase (Homo sapiens OX=9606)	1863.32	0.818795	0.259307	3.15763	0.0015906	0.0411466
Ccalc.v3.14724	Similar to cops4: COP9 signalosome complex subunit 4 (Danio rerio OX=7955)	1863.34	0.813405	0.247701	3.28382	0.00102409	0.0349115
Ccalc.v3.09259	Similar to ndufaf5: Arginine-hydroxylase NDUFAF5, mitochondrial (Danio rerio OX=7955)	480.736	0.810147	0.267316	3.03068	0.00244007	0.0468254
Ccalc.v3.01048	Similar to Mpdu1: Mannose-P-dolichol utilization defect 1 protein (Mus musculus OX=10090)	1525.41	0.808569	0.233762	3.45895	0.000542288	0.028901
Ccalc.v3.04421	Similar to GI14749: Ubiquitin-like modifier-activating enzyme 5 (Drosophila mojavensis OX=7230)	985.381	0.804223	0.222257	3.61843	0.000296393	0.023271
Ccalc.v3.03879	Protein of unknown function	3459.92	0.799568	0.237512	3.36643	0.000761493	0.032865
Ccalc.v3.07646	Similar to bub3: Mitotic checkpoint protein BUB3 (Xenopus laevis OX=8355)	416.001	0.798265	0.217822	3.66476	0.000247569	0.0220497
Ccalc.v3.13884	Similar to RAD18: E3 ubiquitin-protein ligase RAD18 (Homo sapiens OX=9606)	517.46	0.79458	0.267714	2.96802	0.00299725	0.0495921
Ccalc.v3.04403	Similar to Arf102F: ADP-ribosylation factor 2 (Drosophila melanogaster OX=7227)	2152.56	0.793031	0.203361	3.89963	9.63405e-05	0.0160852
Ccalc.v3.00166	Similar to thoc6: THO complex subunit 6 homolog (Danio rerio OX=7955)	528.836	0.785712	0.236044	3.32867	0.00087261	0.0341042
Ccalc.v3.08166	Similar to Ctif: CBP80/20-dependent translation initiation factor (Mus musculus OX=10090)	879.653	0.774914	0.245798	3.15265	0.00161795	0.0411466
Ccalc.v3.04844	Similar to chid1: Chitinase domain-containing protein 1 (Xenopus tropicalis OX=8364)	1027.48	0.774651	0.251235	3.08337	0.0020467	0.0449639
Ccalc.v3.00998	Similar to Dronc: Caspase Dronc (Drosophila melanogaster OX=7227)	1119.15	0.774186	0.245439	3.15429	0.00160891	0.0411466
Ccalc.v3.10893	Similar to MRPS27: 28S ribosomal protein S27, mitochondrial (Bos taurus OX=9913)	1417.51	0.77155	0.236142	3.26731	0.00108575	0.0358252
Ccalc.v3.03624	Similar to Eif4e: Eukaryotic translation initiation factor 4E (Rattus norvegicus OX=10116)	1913.03	0.764741	0.223219	3.42597	0.000612602	0.0297791
Ccalc.v3.00330	Similar to VPS29: Vacuolar protein sorting-associated protein 29 (Bos taurus OX=9913)	796.447	0.760458	0.244573	3.10932	0.00187516	0.0433654
Ccalc.v3.05899	Similar to Rwdd1: RWD domain-containing protein 1 (Mus musculus OX=10090)	1003.12	0.756701	0.244927	3.08949	0.00200498	0.0449639
Ccalc.v3.11889	Protein of unknown function	1102.66	0.748324	0.223397	3.34976	0.000808825	0.0335991
Ccalc.v3.06890	Similar to Ubc4: Ubiquitin-conjugating enzyme E2-22 kDa (Drosophila melanogaster OX=7227)	1736.37	0.746162	0.236709	3.15223	0.0016203	0.0411466
Ccalc.v3.03660	Similar to Gapdh1: Glyceraldehyde-3-phosphate dehydrogenase 1 (Drosophila melanogaster OX=7227)	41517.1	0.746021	0.248633	3.00049	0.00269544	0.0480531
Ccalc.v3.10534	Similar to Vps26c: Vacuolar protein sorting-associated protein 26C (Mus musculus OX=10090)	1275.4	0.735548	0.241476	3.04606	0.00231865	0.0463735
Ccalc.v3.05763	Similar to MLX: Max-like protein X (Homo sapiens OX=9606)	1063.03	0.735048	0.146758	5.00857	5.4837e-07	0.00158698
Ccalc.v3.10208	Similar to CG4666: Protein THEM6 (Drosophila melanogaster OX=7227)	627.463	0.729482	0.237325	3.07376	0.00211377	0.0452017
Ccalc.v3.01273	Similar to ran-4: Probable nuclear transport factor 2 (Caenorhabditis elegans OX=6239)	802.349	0.715733	0.222346	3.219	0.00128636	0.0381167
Ccalc.v3.07443	Similar to RpL11: 60S ribosomal protein L11 (Drosophila melanogaster OX=7227)	9552.9	0.712218	0.224385	3.17409	0.00150307	0.0410481
Ccalc.v3.03015	Similar to pyroxd1: Pyridine nucleotide-disulfide oxidoreductase domain-containing protein 1 (Danio rerio OX=7955)	3280.94	0.704631	0.228783	3.07991	0.00207064	0.0449898
Ccalc.v3.00118	Similar to GAA: Lysosomal alpha-glucosidase (Homo sapiens OX=9606)	1494.05	0.696608	0.213376	3.26469	0.00109583	0.0358252
Ccalc.v3.05551	Similar to rrm2: Ribonucleoside-diphosphate reductase subunit M2 (Danio rerio OX=7955)	861.318	0.68378	0.196119	3.48656	0.00048928	0.028132
Ccalc.v3.10554	Similar to Npr1: Atrial natriuretic peptide receptor 1 (Mus musculus OX=10090)	1407.95	0.682814	0.214388	3.18494	0.00144782	0.0409444
Ccalc.v3.13920	Similar to Tctp: Translationally-controlled tumor protein homolog (Bombyx mori OX=7091)	10028.4	0.681786	0.205167	3.32307	0.000890311	0.0343541
Ccalc.v3.00021	Similar to csn1: COP9 signalosome complex subunit 1 (Xenopus laevis OX=8355)	1495.54	0.680467	0.192857	3.52835	0.000418153	0.0260634
Ccalc.v3.00523	Similar to Mul1: Mitochondrial E3 ubiquitin protein ligase 1 (Drosophila melanogaster OX=7227)	818.267	0.677978	0.201911	3.3578	0.000785642	0.0331114
Ccalc.v3.08208	Similar to RpS6: 40S ribosomal protein S6 (Spodoptera frugiperda OX=7108)	7244.86	0.675553	0.194032	3.48166	0.000498318	0.0283343
Ccalc.v3.03644	Similar to NUDC: Nuclear migration protein nudC (Gallus gallus OX=9031)	642.82	0.672316	0.217876	3.08578	0.00203021	0.0449639
Ccalc.v3.06988	Similar to Snx16: Sorting nexin-16 (Mus musculus OX=10090)	317.517	0.670347	0.213898	3.13396	0.00172465	0.0422514
Ccalc.v3.00117	Similar to AGAP011997: Cytosolic Fe-S cluster assembly factor NUBP1 homolog (Anopheles gambiae OX=7165)	855.224	0.65681	0.216173	3.03835	0.0023788	0.0465555
Ccalc.v3.04388	Similar to CYOP: Probable cytosolic oligopeptidase A (Arabidopsis thaliana OX=3702)	1807.29	0.649762	0.180642	3.59697	0.000321948	0.0238902
Ccalc.v3.01880	Similar to yipf6: Protein YIPF6 (Xenopus tropicalis OX=8364)	666.597	0.647937	0.185461	3.49365	0.000476473	0.0279509
Ccalc.v3.13686	Similar to CNIH4: Protein cornichon homolog 4 (Pongo abelii OX=9601)	1068.53	0.639859	0.204609	3.12722	0.00176468	0.042323
Ccalc.v3.00830	Similar to Rpn8: 26S proteasome non-ATPase regulatory subunit 7 (Drosophila melanogaster OX=7227)	2588.28	0.631548	0.213067	2.96408	0.00303589	0.0495921
Ccalc.v3.13637	Similar to Elob: Elongin-B (Rattus norvegicus OX=10116)	885.286	0.630285	0.205273	3.07047	0.00213725	0.0452309
Ccalc.v3.02603	Similar to CMPK: UMP-CMP kinase (Gallus gallus OX=9031)	2345.71	0.617341	0.204657	3.01646	0.00255743	0.0472418
Ccalc.v3.05372	Similar to CG6388: Probable tRNA (guanine(26)-N(2))-dimethyltransferase (Drosophila melanogaster OX=7227)	11070.4	0.610347	0.199794	3.05488	0.00225151	0.0456721
Ccalc.v3.09279	Similar to U2af38: Splicing factor U2af 38 kDa subunit (Drosophila melanogaster OX=7227)	1899.18	0.604256	0.190083	3.1789	0.00147835	0.0410481
Ccalc.v3.07855	Similar to cptp: Ceramide-1-phosphate transfer protein (Danio rerio OX=7955)	587.548	0.602567	0.196866	3.0608	0.00220746	0.0455229
Ccalc.v3.04856	Similar to METTL9: Methyltransferase-like protein 9 (Bos taurus OX=9913)	1012.34	0.593403	0.180228	3.29251	0.000992982	0.0349115
Ccalc.v3.05625	Similar to Mfsd10: Major facilitator superfamily domain-containing protein 10 (Mus musculus OX=10090)	828.131	0.579358	0.175279	3.30535	0.000948594	0.034897
Ccalc.v3.10998	Similar to Sec11c: Signal peptidase complex catalytic subunit SEC11C (Mus musculus OX=10090)	1841.82	0.574256	0.179666	3.19625	0.00139228	0.0398936
Ccalc.v3.02485	Similar to Arp2: Actin-related protein 2 (Drosophila melanogaster OX=7227)	3080.15	0.562008	0.146286	3.84184	0.000122115	0.0180969
Ccalc.v3.09365	Similar to Metap2: Methionine aminopeptidase 2 (Mus musculus OX=10090)	6176.91	0.561837	0.168841	3.3276	0.000875977	0.0341042
Ccalc.v3.11671	Similar to SEC13: Protein SEC13 homolog (Homo sapiens OX=9606)	1390.11	0.534359	0.163772	3.26282	0.00110311	0.0358252
Ccalc.v3.14304	Similar to Dcakd: Dephospho-CoA kinase domain-containing protein (Mus musculus OX=10090)	1120.56	0.527903	0.16534	3.19283	0.00140885	0.0402355
Ccalc.v3.05449	Similar to Vps51: Vacuolar protein sorting-associated protein 51 homolog (Drosophila melanogaster OX=7227)	739.778	0.520573	0.146406	3.55569	0.000376988	0.0246526
Ccalc.v3.01248	Similar to RABL6: Rab-like protein 6 (Homo sapiens OX=9606)	3305.28	0.51615	0.169037	3.05348	0.00226203	0.0457783
Ccalc.v3.00964	Similar to Cops8: COP9 signalosome complex subunit 8 (Mus musculus OX=10090)	1410.39	0.512764	0.156165	3.28347	0.00102539	0.0349115
Ccalc.v3.02339	Similar to SGTA: Small glutamine-rich tetratricopeptide repeat-containing protein alpha (Bos taurus OX=9913)	2970.78	0.506845	0.156144	3.24601	0.00117033	0.0368481
Ccalc.v3.08198	Similar to chmp4b: Charged multivesicular body protein 4b (Xenopus laevis OX=8355)	2324.32	0.480703	0.1583	3.03666	0.00239218	0.0465555
Ccalc.v3.11617	Similar to DppIII: Dipeptidyl peptidase 3 (Drosophila melanogaster OX=7227)	2796.06	0.4693	0.12864	3.64816	0.000264129	0.0220497
Ccalc.v3.01634	Similar to Mfap1: Microfibrillar-associated protein 1 (Drosophila melanogaster OX=7227)	1210.24	0.458651	0.138097	3.32123	0.000896215	0.0343874
Ccalc.v3.03693	Similar to ATFC: Activating transcription factor of chaperone (Bombyx mori OX=7091)	76672.2	0.450967	0.146884	3.07023	0.00213896	0.0452309
Ccalc.v3.10813	Similar to MTMR14: Myotubularin-related protein 14 (Homo sapiens OX=9606)	880.145	0.442505	0.14696	3.01105	0.00260347	0.0473695
Ccalc.v3.10067	Similar to Pdcd6: Programmed cell death protein 6 (Mus musculus OX=10090)	1897.29	0.429559	0.143438	2.99475	0.00274672	0.048423
Ccalc.v3.11385	Protein of unknown function	8446.4	0.421975	0.125238	3.36938	0.000753387	0.032865
Ccalc.v3.11333	Similar to TRAPPC8: Trafficking protein particle complex subunit 8 (Homo sapiens OX=9606)	3727.38	-0.297824	0.0946855	-3.1454	0.00165858	0.0417385
Ccalc.v3.04713	Similar to B52: Serine-arginine protein 55 (Drosophila melanogaster OX=7227)	8254.51	-0.372328	0.123742	-3.00891	0.00262186	0.0473695
Ccalc.v3.07705	Similar to CCDC88C: Protein Daple (Homo sapiens OX=9606)	1571.61	-0.385418	0.121055	-3.18383	0.00145339	0.0409687
Ccalc.v3.02108	Similar to Mier1: Mesoderm induction early response protein 1 (Mus musculus OX=10090)	1704.79	-0.386678	0.129793	-2.97919	0.00289009	0.0492676
Ccalc.v3.09225	Similar to egg: Histone-lysine N-methyltransferase eggless (Drosophila melanogaster OX=7227)	1950.5	-0.387985	0.112637	-3.44457	0.000571963	0.0294537
Ccalc.v3.09215	Similar to ECPAS: Proteasome adapter and scaffold protein ECM29 (Homo sapiens OX=9606)	5117.52	-0.42497	0.134159	-3.16766	0.00153673	0.0410481
Ccalc.v3.00096	Similar to EHMT1: Histone-lysine N-methyltransferase EHMT1 (Homo sapiens OX=9606)	1596.93	-0.425329	0.133946	-3.17538	0.0014964	0.0410481
Ccalc.v3.11275	Similar to ALS2: Alsin (Homo sapiens OX=9606)	1806.24	-0.430698	0.141647	-3.04065	0.00236071	0.0464754
Ccalc.v3.05193	Similar to CG9776: Zinc finger matrin-type protein CG9776 (Drosophila melanogaster OX=7227)	4176.26	-0.432089	0.142041	-3.04199	0.00235019	0.0463735
Ccalc.v3.11932	Similar to ZNF208: Zinc finger protein 208 (Homo sapiens OX=9606)	2651.33	-0.438187	0.14381	-3.04699	0.00231147	0.0463469
Ccalc.v3.11141	Similar to cmtr1: Cap-specific mRNA (nucleoside-2'-O-)-methyltransferase 1 (Danio rerio OX=7955)	968.481	-0.447683	0.149506	-2.99442	0.00274966	0.048423
Ccalc.v3.11342	Similar to KCTD3: BTB/POZ domain-containing protein KCTD3 (Homo sapiens OX=9606)	1440.13	-0.451044	0.149344	-3.02016	0.00252642	0.0469687
Ccalc.v3.11029	Protein of unknown function	1301.93	-0.461979	0.153912	-3.00158	0.00268584	0.0480531
Ccalc.v3.11098	Similar to WDR81: WD repeat-containing protein 81 (Homo sapiens OX=9606)	2089.53	-0.478286	0.147094	-3.25155	0.00114776	0.0366354
Ccalc.v3.08446	Similar to MARCHF6: E3 ubiquitin-protein ligase MARCHF6 (Homo sapiens OX=9606)	9186.1	-0.478582	0.161727	-2.95919	0.00308451	0.0495921
Ccalc.v3.01497	Similar to RBM39: RNA-binding protein 39 (Pongo abelii OX=9601)	2219.81	-0.482621	0.132575	-3.64037	0.000272248	0.0220956
Ccalc.v3.04559	Similar to TOP2: DNA topoisomerase 2 (Bombyx mori OX=7091)	2262.83	-0.487561	0.163711	-2.97818	0.00289967	0.0492676
Ccalc.v3.08859	Similar to CHERP: Calcium homeostasis endoplasmic reticulum protein (Homo sapiens OX=9606)	1366.59	-0.494809	0.151475	-3.26661	0.00108842	0.0358252
Ccalc.v3.01483	Protein of unknown function	1268.59	-0.496376	0.145551	-3.41033	0.000648844	0.0307828
Ccalc.v3.07043	Similar to jarid2b: Protein Jumonji (Danio rerio OX=7955)	2072.39	-0.501703	0.168461	-2.97815	0.00289992	0.0492676
Ccalc.v3.10160	Similar to TBC1D22B: TBC1 domain family member 22B (Macaca fascicularis OX=9541)	1316.87	-0.51143	0.143027	-3.57576	0.000349215	0.0246526
Ccalc.v3.12331	Similar to SETD2: Histone-lysine N-methyltransferase SETD2 (Homo sapiens OX=9606)	2251.86	-0.511511	0.131131	-3.90076	9.5892e-05	0.0160852
Ccalc.v3.04613	Similar to Madm: Nuclear receptor-binding protein homolog (Drosophila melanogaster OX=7227)	1889.71	-0.51655	0.114774	-4.50058	6.77685e-06	0.0065374
Ccalc.v3.05012	Similar to Spt6: Transcription elongation factor SPT6 (Drosophila melanogaster OX=7227)	3996.11	-0.520227	0.144177	-3.60825	0.000308266	0.0232727
Ccalc.v3.11224	Similar to Ddx5: Probable ATP-dependent RNA helicase DDX5 (Mus musculus OX=10090)	3765.97	-0.524917	0.146458	-3.58408	0.000338274	0.0246526
Ccalc.v3.01275	Similar to HPS4: Hermansky-Pudlak syndrome 4 protein (Homo sapiens OX=9606)	1629.52	-0.526663	0.174208	-3.02318	0.0025013	0.0469687
Ccalc.v3.06115	Similar to NT5C2: Cytosolic purine 5'-nucleotidase (Pongo abelii OX=9601)	4791.34	-0.527745	0.148173	-3.56168	0.000368495	0.0246526
Ccalc.v3.07202	Similar to ADARB2: Double-stranded RNA-specific editase B2 (Homo sapiens OX=9606)	2877.4	-0.541693	0.144064	-3.76008	0.00016986	0.0208985
Ccalc.v3.10257	Similar to PCF11: Pre-mRNA cleavage complex 2 protein Pcf11 (Homo sapiens OX=9606)	2526.53	-0.550571	0.151243	-3.64031	0.000272314	0.0220956
Ccalc.v3.10629	Similar to htt: Huntingtin (Takifugu rubripes OX=31033)	2453.13	-0.553236	0.176714	-3.13068	0.00174403	0.0422514
Ccalc.v3.03387	Similar to Pikfyve: 1-phosphatidylinositol 3-phosphate 5-kinase (Mus musculus OX=10090)	2454.05	-0.554396	0.133151	-4.16365	3.132e-05	0.00937656
Ccalc.v3.13714	Similar to sltm: SAFB-like transcription modulator (Xenopus laevis OX=8355)	3467	-0.554486	0.180969	-3.06398	0.0021841	0.0455092
Ccalc.v3.14303	Similar to ZC3H10: Zinc finger CCCH domain-containing protein 10 (Homo sapiens OX=9606)	1234.55	-0.570454	0.166282	-3.43063	0.000602173	0.0297791
Ccalc.v3.07322	Similar to BTBD8: BTB/POZ domain-containing protein 8 (Homo sapiens OX=9606)	4208.48	-0.574859	0.184704	-3.11233	0.00185615	0.0432861
Ccalc.v3.04049	Similar to btbd6: BTB/POZ domain-containing protein 6 (Xenopus tropicalis OX=8364)	2397.71	-0.574941	0.187782	-3.06174	0.00220053	0.0455092
Ccalc.v3.12222	Similar to tardbp: TAR DNA-binding protein 43 (Xenopus tropicalis OX=8364)	2412.93	-0.57515	0.156181	-3.68257	0.00023089	0.0220497
Ccalc.v3.12344	Similar to Mkp3: Dual specificity protein phosphatase Mpk3 (Drosophila melanogaster OX=7227)	742.874	-0.585301	0.182924	-3.1997	0.00137571	0.0395493
Ccalc.v3.02910	Similar to tdrd7a: Tudor domain-containing protein 7A (Danio rerio OX=7955)	1685.04	-0.587868	0.178479	-3.29377	0.000988522	0.0349115
Ccalc.v3.07463	Similar to plekhm3: Pleckstrin homology domain-containing family M member 3 (Xenopus laevis OX=8355)	2962.43	-0.588787	0.173724	-3.3892	0.000700958	0.0316965
Ccalc.v3.04402	Similar to znf598: E3 ubiquitin-protein ligase ZNF598 (Danio rerio OX=7955)	1363.18	-0.588855	0.170712	-3.4494	0.00056184	0.0293849
Ccalc.v3.14169	Similar to Bmi1: Polycomb complex protein BMI-1 (Mus musculus OX=10090)	1752.21	-0.589988	0.199048	-2.96405	0.00303623	0.0495921
Ccalc.v3.10410	Similar to CHD1: Chromodomain-helicase-DNA-binding protein 1 (Bombyx mori OX=7091)	4441.87	-0.591002	0.163468	-3.61539	0.000299893	0.023271
Ccalc.v3.14368	Protein of unknown function	808.559	-0.592125	0.167993	-3.5247	0.000423966	0.0260634
Ccalc.v3.01047	Protein of unknown function	9508.44	-0.606318	0.128398	-4.72219	2.33323e-06	0.00403997
Ccalc.v3.05214	Similar to Mtor: Serine/threonine-protein kinase mTOR (Rattus norvegicus OX=10116)	1606.19	-0.607763	0.204712	-2.96887	0.00298893	0.0495921
Ccalc.v3.11371	Similar to DNA-binding protein P3A2 (Strongylocentrotus purpuratus OX=7668)	2217.22	-0.607999	0.197321	-3.08126	0.00206124	0.0449639
Ccalc.v3.13792	Similar to slo: Calcium-activated potassium channel slowpoke (Drosophila melanogaster OX=7227)	3990.08	-0.608585	0.143022	-4.25518	2.08882e-05	0.00928343
Ccalc.v3.07039	Similar to Ogt: UDP-N-acetylglucosamine--peptide N-acetylglucosaminyltransferase 110 kDa subunit (Mus musculus OX=10090)	5419.75	-0.609421	0.177761	-3.42831	0.000607344	0.0297791
Ccalc.v3.05999	Similar to Adgra3: Adhesion G protein-coupled receptor A3 (Mus musculus OX=10090)	1194.29	-0.612157	0.187657	-3.26211	0.00110587	0.0358252
Ccalc.v3.01359	Similar to Rabgap1: Rab GTPase-activating protein 1 (Mus musculus OX=10090)	4975.71	-0.614797	0.206951	-2.97073	0.00297092	0.0495921
Ccalc.v3.03434	Similar to DIDO1: Death-inducer obliterator 1 (Homo sapiens OX=9606)	4167.02	-0.614944	0.160137	-3.84011	0.000122981	0.0180969
Ccalc.v3.00409	Protein of unknown function	562.76	-0.617813	0.198354	-3.11469	0.00184136	0.0432861
Ccalc.v3.03774	Protein of unknown function	634.702	-0.620532	0.208077	-2.98222	0.00286166	0.0492676
Ccalc.v3.04456	Protein of unknown function	1422.98	-0.623552	0.169539	-3.67792	0.000235142	0.0220497
Ccalc.v3.07046	Similar to Map3k12: Mitogen-activated protein kinase kinase kinase 12 (Mus musculus OX=10090)	1925.54	-0.627234	0.19796	-3.1685	0.0015323	0.0410481
Ccalc.v3.11616	Similar to ESRRB: Steroid hormone receptor ERR2 (Homo sapiens OX=9606)	942.825	-0.627251	0.211907	-2.96002	0.00307616	0.0495921
Ccalc.v3.12372	Similar to Mi-2: Chromodomain-helicase-DNA-binding protein Mi-2 homolog (Drosophila melanogaster OX=7227)	4374.11	-0.631383	0.202901	-3.11177	0.00185968	0.0432861
Ccalc.v3.06676	Similar to mep-1: MOG interacting and ectopic P-granules protein 1 (Caenorhabditis elegans OX=6239)	5410.21	-0.657918	0.204974	-3.20976	0.00132846	0.0389652
Ccalc.v3.11364	Similar to Snap25: Synaptosomal-associated protein 25 (Drosophila melanogaster OX=7227)	4543.42	-0.659556	0.194117	-3.39772	0.000679495	0.0315694
Ccalc.v3.05219	Similar to EAG_01737: IDLSRF-like peptide (Camponotus floridanus OX=104421)	1058.17	-0.672983	0.202026	-3.33117	0.000864814	0.0341042
Ccalc.v3.05274	Protein of unknown function	1284.97	-0.674483	0.216258	-3.11888	0.00181538	0.0429459
Ccalc.v3.11362	Similar to prpf39: Pre-mRNA-processing factor 39 (Danio rerio OX=7955)	7082.81	-0.680091	0.185481	-3.66663	0.000245772	0.0220497
Ccalc.v3.09685	Similar to Sphk2: Sphingosine kinase 2 (Mus musculus OX=10090)	1792.91	-0.691402	0.193763	-3.56829	0.000359319	0.0246526
Ccalc.v3.14698	Protein of unknown function	816.505	-0.691829	0.229615	-3.01299	0.00258686	0.0472824
Ccalc.v3.08560	Similar to spir: Protein spire (Drosophila pseudoobscura pseudoobscura OX=46245)	3786.17	-0.696707	0.234257	-2.97411	0.00293838	0.0495358
Ccalc.v3.00819	Similar to GPCPD1: Glycerophosphocholine phosphodiesterase GPCPD1 (Homo sapiens OX=9606)	3967.28	-0.702448	0.222176	-3.16167	0.00156865	0.0410481
Ccalc.v3.11516	Protein of unknown function	2333.5	-0.702993	0.231375	-3.03833	0.00237893	0.0465555
Ccalc.v3.10615	Similar to Apc: Adenomatous polyposis coli protein (Mus musculus OX=10090)	8169.52	-0.705	0.237238	-2.9717	0.0029616	0.0495921
Ccalc.v3.04535	Similar to CG7065: Uncharacterized protein CG7065 (Drosophila melanogaster OX=7227)	951.277	-0.715188	0.193803	-3.69028	0.000224012	0.0220497
Ccalc.v3.08104	Similar to SRGAP1: SLIT-ROBO Rho GTPase-activating protein 1 (Homo sapiens OX=9606)	6596.66	-0.718345	0.213544	-3.36392	0.000768441	0.032865
Ccalc.v3.08553	Similar to NALCN: Sodium leak channel non-selective protein (Homo sapiens OX=9606)	6592.04	-0.719036	0.201425	-3.56974	0.000357331	0.0246526
Ccalc.v3.01269	Similar to SRRM2: Serine/arginine repetitive matrix protein 2 (Homo sapiens OX=9606)	8291.3	-0.72236	0.219607	-3.28933	0.00100425	0.0349115
Ccalc.v3.01401	Similar to MYO5A: Unconventional myosin-Va (Homo sapiens OX=9606)	4662.4	-0.726777	0.212555	-3.41924	0.000627968	0.030289
Ccalc.v3.02954	Similar to Zc3h18: Zinc finger CCCH domain-containing protein 18 (Mus musculus OX=10090)	2392.68	-0.729158	0.227273	-3.2083	0.00133523	0.039032
Ccalc.v3.08426	Similar to Pip4k2b: Phosphatidylinositol 5-phosphate 4-kinase type-2 beta (Rattus norvegicus OX=10116)	3229.77	-0.731621	0.240271	-3.04498	0.00232694	0.0463735
Ccalc.v3.12236	Similar to Xrn1: 5'-3' exoribonuclease 1 (Mus musculus OX=10090)	2343.03	-0.733638	0.166744	-4.39979	1.08354e-05	0.00758379
Ccalc.v3.03980	Similar to Slc35f4: Solute carrier family 35 member F4 (Mus musculus OX=10090)	1945.82	-0.733692	0.24182	-3.03404	0.00241303	0.0465555
Ccalc.v3.06114	Similar to Sepsecs: O-phosphoseryl-tRNA(Sec) selenium transferase (Mus musculus OX=10090)	1188.43	-0.738317	0.202622	-3.64382	0.000268621	0.0220956
Ccalc.v3.06724	Similar to milt: Trafficking kinesin-binding protein milt (Drosophila melanogaster OX=7227)	6892.2	-0.74168	0.238291	-3.1125	0.0018551	0.0432861
Ccalc.v3.07271	Similar to Glut1: Glucose transporter type 1 (Drosophila melanogaster OX=7227)	6889.52	-0.744822	0.214545	-3.47164	0.00051729	0.02881
Ccalc.v3.02202	Similar to kto: Mediator of RNA polymerase II transcription subunit 12 (Drosophila melanogaster OX=7227)	1674.4	-0.74817	0.241267	-3.101	0.00192867	0.0439494
Ccalc.v3.00186	Similar to lola: Longitudinals lacking protein, isoforms H/M/V (Drosophila melanogaster OX=7227)	765.13	-0.749543	0.227283	-3.29784	0.000974301	0.0349115
Ccalc.v3.13371	Similar to PRDM10: PR domain zinc finger protein 10 (Homo sapiens OX=9606)	1968.86	-0.751687	0.223669	-3.36072	0.00077741	0.0329242
Ccalc.v3.03214	Similar to Gucy2f: Retinal guanylyl cyclase 2 (Rattus norvegicus OX=10116)	2214.73	-0.75931	0.247973	-3.06207	0.00219811	0.0455092
Ccalc.v3.13598	Protein of unknown function	9776.62	-0.761839	0.220065	-3.46188	0.000536411	0.028901
Ccalc.v3.14658	Similar to SF1: Splicing factor 1 (Homo sapiens OX=9606)	3604.65	-0.763153	0.160146	-4.76534	1.88535e-06	0.00403997
Ccalc.v3.08335	Similar to ZUP1: Zinc finger-containing ubiquitin peptidase 1 (Bos taurus OX=9913)	2518.82	-0.764179	0.241705	-3.16161	0.00156898	0.0410481
Ccalc.v3.03979	Protein of unknown function	723.324	-0.770096	0.213021	-3.61513	0.000300202	0.023271
Ccalc.v3.11234	Similar to frtz: WD repeat-containing and planar cell polarity effector protein fritz (Drosophila melanogaster OX=7227)	512.518	-0.773351	0.222775	-3.47145	0.000517664	0.02881
Ccalc.v3.08391	Similar to KIDINS220: Kinase D-interacting substrate of 220 kDa (Homo sapiens OX=9606)	2433.79	-0.779103	0.235534	-3.30782	0.00094024	0.0348853
Ccalc.v3.12221	Similar to TARDBP: TAR DNA-binding protein 43 (Pongo abelii OX=9601)	2081.29	-0.781985	0.253695	-3.08239	0.00205349	0.0449639
Ccalc.v3.10602	Similar to Ermp1: Endoplasmic reticulum metallopeptidase 1 (Mus musculus OX=10090)	2649.94	-0.782166	0.261124	-2.99538	0.00274101	0.048423
Ccalc.v3.11280	Similar to Rgs7: Regulator of G-protein signaling 7 (Mus musculus OX=10090)	3583.79	-0.783229	0.25483	-3.07354	0.00211537	0.0452017
Ccalc.v3.07342	Similar to CTCF: Transcriptional repressor CTCF (Gallus gallus OX=9031)	1551.71	-0.7896	0.215718	-3.66034	0.000251885	0.0220497
Ccalc.v3.02282	Similar to Ros1: Proto-oncogene tyrosine-protein kinase ROS (Rattus norvegicus OX=10116)	3489.09	-0.792965	0.23407	-3.38772	0.000704755	0.031703
Ccalc.v3.09836	Similar to jhdm1db: Lysine-specific demethylase 7B (Danio rerio OX=7955)	853.906	-0.804939	0.192615	-4.17901	2.92779e-05	0.00937656
Ccalc.v3.02655	Similar to aPKC: Atypical protein kinase C (Drosophila melanogaster OX=7227)	2103.21	-0.811746	0.27425	-2.95988	0.00307758	0.0495921
Ccalc.v3.08440	Similar to Kiaa1841: Uncharacterized protein KIAA1841 (Mus musculus OX=10090)	9604.19	-0.811827	0.263153	-3.085	0.0020355	0.0449639
Ccalc.v3.07843	Protein of unknown function	3922.87	-0.816797	0.26097	-3.12985	0.00174898	0.0422514
Ccalc.v3.08455	Protein of unknown function	2606.85	-0.81711	0.209456	-3.9011	9.5755e-05	0.0160852
Ccalc.v3.11646	Protein of unknown function	1129.23	-0.818015	0.237701	-3.44136	0.000578803	0.0295598
Ccalc.v3.12741	Similar to Scm: Polycomb protein Scm (Drosophila melanogaster OX=7227)	796.908	-0.818504	0.197853	-4.13692	3.51992e-05	0.010094
Ccalc.v3.09345	Similar to RAP1GAP: Rap1 GTPase-activating protein 1 (Homo sapiens OX=9606)	3683.38	-0.821144	0.229691	-3.57499	0.000350238	0.0246526
Ccalc.v3.00498	Protein of unknown function	1857.35	-0.821417	0.271963	-3.02033	0.00252499	0.0469687
Ccalc.v3.03777	Similar to ZFR: Zinc finger RNA-binding protein (Homo sapiens OX=9606)	6861.7	-0.822666	0.276798	-2.97208	0.00295793	0.0495921
Ccalc.v3.07091	Similar to PRPF4B: Serine/threonine-protein kinase PRP4 homolog (Homo sapiens OX=9606)	4359.81	-0.836618	0.267496	-3.12759	0.00176246	0.042323
Ccalc.v3.08160	Protein of unknown function	7627.95	-0.838805	0.243875	-3.43949	0.000582814	0.0295906
Ccalc.v3.07374	Similar to USP6NL: USP6 N-terminal-like protein (Homo sapiens OX=9606)	1578.79	-0.842482	0.201686	-4.1772	2.95116e-05	0.00937656
Ccalc.v3.07592	Similar to tipE: Protein tipE (Drosophila melanogaster OX=7227)	1400.93	-0.842767	0.27154	-3.10366	0.00191145	0.0436715
Ccalc.v3.05265	Similar to ATAD5: ATPase family AAA domain-containing protein 5 (Homo sapiens OX=9606)	1672.24	-0.844231	0.222136	-3.80052	0.000144392	0.0195877
Ccalc.v3.05455	Similar to cpx: Complexin (Drosophila melanogaster OX=7227)	3908.99	-0.847907	0.28376	-2.98811	0.00280706	0.0490058
Ccalc.v3.03864	Similar to nito: RNA-binding protein spenito (Drosophila melanogaster OX=7227)	8394.28	-0.848653	0.218797	-3.87872	0.000105006	0.0165757
Ccalc.v3.08345	Similar to LUC7L3: Luc7-like protein 3 (Pongo abelii OX=9601)	1457.36	-0.854574	0.2803	-3.04878	0.00229772	0.0463469
Ccalc.v3.07154	Similar to Slc4a3: Anion exchange protein 3 (Rattus norvegicus OX=10116)	1275.28	-0.854999	0.255519	-3.34612	0.000819496	0.0338803
Ccalc.v3.04436	Similar to Cacna1h: Voltage-dependent T-type calcium channel subunit alpha-1H (Rattus norvegicus OX=10116)	1820.32	-0.859797	0.290375	-2.96099	0.00306656	0.0495921
Ccalc.v3.04305	Similar to Tox2: TOX high mobility group box family member 2 (Rattus norvegicus OX=10116)	1513.5	-0.864292	0.287272	-3.00862	0.00262437	0.0473695
Ccalc.v3.07409	Similar to EPS15L1: Epidermal growth factor receptor substrate 15-like 1 (Homo sapiens OX=9606)	4862.49	-0.866836	0.280793	-3.0871	0.00202119	0.0449639
Ccalc.v3.05315	Similar to BTRC: F-box/WD repeat-containing protein 1A (Homo sapiens OX=9606)	1955.93	-0.871246	0.284834	-3.05878	0.00222237	0.0455568
Ccalc.v3.01660	Similar to Tmtc1: Protein O-mannosyl-transferase TMTC1 (Mus musculus OX=10090)	459.12	-0.883805	0.298543	-2.9604	0.00307242	0.0495921
Ccalc.v3.07385	Protein of unknown function	1593.2	-0.886106	0.271089	-3.26869	0.00108047	0.0358252
Ccalc.v3.03769	Protein of unknown function	2824.08	-0.886951	0.267311	-3.31805	0.000906481	0.0343874
Ccalc.v3.07437	Similar to ago: F-box/WD repeat-containing protein 7 (Drosophila melanogaster OX=7227)	720.136	-0.888606	0.299588	-2.96609	0.00301612	0.0495921
Ccalc.v3.13871	Protein of unknown function	3469.4	-0.894512	0.27232	-3.28479	0.00102059	0.0349115
Ccalc.v3.03670	Similar to CG31760: Probable G-protein coupled receptor CG31760 (Drosophila melanogaster OX=7227)	5551.31	-0.903532	0.299237	-3.01945	0.00253231	0.0469776
Ccalc.v3.10154	Similar to apaf1: Apoptotic protease-activating factor 1 (Danio rerio OX=7955)	859.527	-0.905943	0.278203	-3.25642	0.00112829	0.0364155
Ccalc.v3.10655	Protein of unknown function	1808.89	-0.908564	0.294839	-3.08156	0.00205917	0.0449639
Ccalc.v3.09108	Similar to Asator: Tau-tubulin kinase homolog Asator (Drosophila melanogaster OX=7227)	4164.76	-0.914719	0.299192	-3.0573	0.00223343	0.0455568
Ccalc.v3.05592	Similar to TSPAN5: Tetraspanin-5 (Bos taurus OX=9913)	1725.86	-0.915486	0.292159	-3.13352	0.00172723	0.0422514
Ccalc.v3.05273	Protein of unknown function	2603.27	-0.931833	0.210097	-4.43525	9.19655e-06	0.00758379
Ccalc.v3.00326	Protein of unknown function	1533.38	-0.933373	0.29503	-3.16365	0.00155803	0.0410481
Ccalc.v3.06050	Similar to unc80: Protein unc-80 homolog (Drosophila melanogaster OX=7227)	5292.16	-0.933722	0.235722	-3.96112	7.45997e-05	0.0150622
Ccalc.v3.09387	Similar to LHCGR: Lutropin-choriogonadotropic hormone receptor (Homo sapiens OX=9606)	996.894	-0.939032	0.314724	-2.98367	0.00284814	0.0492676
Ccalc.v3.14349	Protein of unknown function	2204.1	-0.942297	0.268536	-3.50901	0.000449777	0.0267463
Ccalc.v3.13536	Similar to sup-9: Two pore potassium channel protein sup-9 (Caenorhabditis elegans OX=6239)	551.554	-0.942641	0.30966	-3.04412	0.00233363	0.0463735
Ccalc.v3.04306	Similar to HDAC4: Histone deacetylase 4 (Homo sapiens OX=9606)	3800.16	-0.947693	0.284216	-3.33441	0.000854804	0.0341042
Ccalc.v3.07568	Similar to Schip1: Schwannomin-interacting protein 1 (Mus musculus OX=10090)	4407.83	-0.956177	0.290128	-3.29571	0.000981732	0.0349115
Ccalc.v3.13795	Similar to Sash1: SAM and SH3 domain-containing protein 1 (Mus musculus OX=10090)	922.409	-0.958361	0.252887	-3.78969	0.000150837	0.019842
Ccalc.v3.05681	Similar to Rhobtb1: Rho-related BTB domain-containing protein 1 (Mus musculus OX=10090)	1478.89	-0.959019	0.270832	-3.54101	0.000398602	0.0256345
Ccalc.v3.10175	Similar to ALA7: Probable phospholipid-transporting ATPase 7 (Arabidopsis thaliana OX=3702)	4028.1	-0.964916	0.245097	-3.93688	8.25494e-05	0.0155803
Ccalc.v3.13352	Similar to Gabbr2: Gamma-aminobutyric acid type B receptor subunit 2 (Rattus norvegicus OX=10116)	3881.61	-0.979183	0.297156	-3.29518	0.000983585	0.0349115
Ccalc.v3.07205	Similar to MTSS1: Protein MTSS 1 (Homo sapiens OX=9606)	1356.33	-0.981637	0.297945	-3.29469	0.000985288	0.0349115
Ccalc.v3.05959	Protein of unknown function	882.327	-0.987362	0.295701	-3.33906	0.000840631	0.0341042
Ccalc.v3.02961	Similar to Slc9a3: Sodium/hydrogen exchanger 3 (Mus musculus OX=10090)	3303.91	-0.989076	0.259933	-3.80511	0.000141739	0.019533
Ccalc.v3.08130	Similar to KCNH6: Potassium voltage-gated channel subfamily H member 6 (Gallus gallus OX=9031)	3592.84	-0.992128	0.310022	-3.20018	0.0013734	0.0395493
Ccalc.v3.13697	Similar to PTK2: Focal adhesion kinase 1 (Homo sapiens OX=9606)	3194.83	-0.995059	0.259634	-3.83255	0.000126824	0.0183515
Ccalc.v3.10972	Protein of unknown function	1525.84	-0.996359	0.334621	-2.97757	0.00290544	0.0492676
Ccalc.v3.03764	Protein of unknown function	5511.38	-1.00207	0.3101	-3.23144	0.00123167	0.0372591
Ccalc.v3.08168	Similar to cmip: C-Maf-inducing protein (Xenopus laevis OX=8355)	1891.81	-1.00274	0.307156	-3.26458	0.00109627	0.0358252
Ccalc.v3.07337	Similar to SCAI: Protein SCAI (Homo sapiens OX=9606)	997.899	-1.00453	0.274962	-3.65333	0.000258857	0.0220497
Ccalc.v3.07575	Similar to KHDC4: KH homology domain-containing protein 4 (Gallus gallus OX=9031)	1456.5	-1.00836	0.21667	-4.65389	3.25729e-06	0.00403997
Ccalc.v3.13303	Similar to tutl: Protein turtle (Drosophila melanogaster OX=7227)	6293.16	-1.01078	0.27208	-3.71502	0.000203189	0.0220497
Ccalc.v3.08850	Similar to BVES: Blood vessel epicardial substance (Gallus gallus OX=9031)	286.87	-1.01283	0.304762	-3.32333	0.000889482	0.0343541
Ccalc.v3.11146	Similar to BTBD7: BTB/POZ domain-containing protein 7 (Homo sapiens OX=9606)	1467.69	-1.01716	0.287607	-3.53661	0.000405293	0.0258398
Ccalc.v3.00120	Similar to ZSCAN2: Zinc finger and SCAN domain-containing protein 2 (Homo sapiens OX=9606)	942.735	-1.01741	0.32483	-3.13212	0.00173549	0.0422514
Ccalc.v3.11361	Similar to spas: Spastin (Drosophila persimilis OX=7234)	965.763	-1.01873	0.321031	-3.1733	0.00150719	0.0410481
Ccalc.v3.05818	Similar to trr: Histone-lysine N-methyltransferase trr (Drosophila melanogaster OX=7227)	4915.48	-1.03065	0.297716	-3.46184	0.000536489	0.028901
Ccalc.v3.10167	Protein of unknown function	3905.38	-1.03775	0.236281	-4.39201	1.12306e-05	0.00758379
Ccalc.v3.08623	Similar to Chd7: Chromodomain-helicase-DNA-binding protein 7 (Mus musculus OX=10090)	8914.6	-1.04005	0.241888	-4.29971	1.71021e-05	0.00893981
Ccalc.v3.10940	Similar to slc32a1: Vesicular inhibitory amino acid transporter (Xenopus tropicalis OX=8364)	1018.47	-1.04528	0.345315	-3.02703	0.00246973	0.0468254
Ccalc.v3.08089	Similar to Nphs1: Nephrin (Rattus norvegicus OX=10116)	625.059	-1.04754	0.344962	-3.03667	0.00239209	0.0465555
Ccalc.v3.14713	Similar to CG15099: Protein dopey-1 homolog (Drosophila melanogaster OX=7227)	2910.31	-1.05506	0.335846	-3.14148	0.00168094	0.0420483
Ccalc.v3.00040	Similar to Wdr35: WD repeat-containing protein 35 (Rattus norvegicus OX=10116)	449.547	-1.05519	0.327542	-3.22153	0.00127507	0.0379114
Ccalc.v3.01829	Similar to INTS3: Integrator complex subunit 3 (Pongo abelii OX=9601)	1317.41	-1.05951	0.356316	-2.97352	0.00294407	0.0495358
Ccalc.v3.13241	Protein of unknown function	2374.06	-1.06695	0.346268	-3.08128	0.00206111	0.0449639
Ccalc.v3.13224	Similar to cep290: Centrosomal protein cep290 (Drosophila melanogaster OX=7227)	446.844	-1.06824	0.311825	-3.42576	0.000613088	0.0297791
Ccalc.v3.04772	Similar to Nrk: Tyrosine-protein kinase transmembrane receptor Ror2 (Drosophila melanogaster OX=7227)	287.871	-1.07302	0.35027	-3.0634	0.00218835	0.0455092
Ccalc.v3.01113	Similar to AJM1: Apical junction component 1 homolog (Homo sapiens OX=9606)	2078.02	-1.07634	0.302362	-3.55976	0.000371191	0.0246526
Ccalc.v3.10032	Similar to SH3RF3: E3 ubiquitin-protein ligase SH3RF3 (Homo sapiens OX=9606)	1324.31	-1.08958	0.35585	-3.06192	0.00219924	0.0455092
Ccalc.v3.08899	Similar to sty: Protein sprouty (Drosophila melanogaster OX=7227)	1785.45	-1.09113	0.363988	-2.9977	0.00272029	0.0482977
Ccalc.v3.04634	Similar to CARM1: Histone-arginine methyltransferase CARMER (Anopheles gambiae OX=7165)	368.097	-1.09151	0.368847	-2.95924	0.00308401	0.0495921
Ccalc.v3.09999	Similar to Cadps: Calcium-dependent secretion activator (Drosophila melanogaster OX=7227)	8084.02	-1.09159	0.32247	-3.38509	0.000711538	0.0318432
Ccalc.v3.12367	Similar to SLC7A2: Cationic amino acid transporter 2 (Homo sapiens OX=9606)	2259.34	-1.09341	0.360911	-3.02959	0.00244888	0.0468254
Ccalc.v3.04653	Similar to MPP5: MAGUK p55 subfamily member 5 (Pongo abelii OX=9601)	3953.01	-1.09404	0.328607	-3.32933	0.000870541	0.0341042
Ccalc.v3.07111	Protein of unknown function	5030.15	-1.09621	0.308482	-3.55358	0.000380029	0.0246526
Ccalc.v3.09306	Similar to Stxbp5: Syntaxin-binding protein 5 (Rattus norvegicus OX=10116)	4573.11	-1.09781	0.295737	-3.71212	0.00020553	0.0220497
Ccalc.v3.08957	Similar to RAD54L2: Helicase ARIP4 (Homo sapiens OX=9606)	2018.85	-1.10554	0.361719	-3.05634	0.00224059	0.0455568
Ccalc.v3.14560	Similar to Abl: Tyrosine-protein kinase Abl (Drosophila melanogaster OX=7227)	1365.67	-1.11618	0.374372	-2.98148	0.00286861	0.0492676
Ccalc.v3.04972	Similar to Akap13: A-kinase anchor protein 13 (Mus musculus OX=10090)	2377.76	-1.11766	0.307335	-3.63661	0.000276249	0.0222073
Ccalc.v3.14395	Similar to WDR7: WD repeat-containing protein 7 (Homo sapiens OX=9606)	3191.07	-1.11815	0.341067	-3.2784	0.00104399	0.0354059
Ccalc.v3.12514	Protein of unknown function	4976.74	-1.12337	0.322704	-3.48112	0.000499325	0.0283343
Ccalc.v3.08204	Similar to EndoA: Endophilin-A (Drosophila melanogaster OX=7227)	3637.57	-1.15388	0.332954	-3.4656	0.000529058	0.028901
Ccalc.v3.08407	Similar to PRDM4: PR domain zinc finger protein 4 (Homo sapiens OX=9606)	1649.39	-1.15788	0.334572	-3.46078	0.000538603	0.028901
Ccalc.v3.05121	Protein of unknown function	604.155	-1.1689	0.394102	-2.96598	0.00301722	0.0495921
Ccalc.v3.01237	Protein of unknown function	12857	-1.17166	0.393225	-2.97962	0.00288609	0.0492676
Ccalc.v3.02160	Protein of unknown function	2038.72	-1.17182	0.276539	-4.23746	2.26067e-05	0.00928343
Ccalc.v3.07915	Similar to ANKFN1: Ankyrin repeat and fibronectin type-III domain-containing protein 1 (Homo sapiens OX=9606)	995.145	-1.17438	0.287431	-4.08578	4.39296e-05	0.0115785
Ccalc.v3.10284	Similar to Myt1l: Myelin transcription factor 1-like protein (Mus musculus OX=10090)	760.092	-1.17968	0.395559	-2.9823	0.0028609	0.0492676
Ccalc.v3.12853	Similar to RASA3: Ras GTPase-activating protein 3 (Homo sapiens OX=9606)	1131.35	-1.18061	0.313677	-3.76378	0.000167367	0.0208985
Ccalc.v3.11870	Protein of unknown function	429.41	-1.182	0.390484	-3.027	0.00246992	0.0468254
Ccalc.v3.07192	Similar to tty: Protein tweety (Drosophila melanogaster OX=7227)	1545.41	-1.18261	0.396999	-2.97889	0.00289298	0.0492676
Ccalc.v3.07675	Similar to ERAP2: Endoplasmic reticulum aminopeptidase 2 (Bos taurus OX=9913)	1142.83	-1.18688	0.355445	-3.33914	0.000840372	0.0341042
Ccalc.v3.09604	Similar to ttcA: tRNA-cytidine(32) 2-sulfurtransferase (Neisseria meningitidis serogroup C / serotype 2a (strain ATCC 700532 / DSM 15464 / FAM18) OX=272831)	5297.56	-1.18808	0.390476	-3.04264	0.00234514	0.0463735
Ccalc.v3.04696	Protein of unknown function	801.048	-1.19406	0.360873	-3.30882	0.000936891	0.0348853
Ccalc.v3.00241	Protein of unknown function	1110.57	-1.19635	0.346826	-3.44943	0.000561781	0.0293849
Ccalc.v3.14226	Similar to Brca1: Breast cancer type 1 susceptibility protein homolog (Mus musculus OX=10090)	520.485	-1.20619	0.305994	-3.94188	8.08466e-05	0.0155803
Ccalc.v3.07455	Similar to CARMIL1: F-actin-uncapping protein LRRC16A (Homo sapiens OX=9606)	2889.65	-1.23344	0.39018	-3.16121	0.00157115	0.0410481
Ccalc.v3.14723	Similar to Lin54: Protein lin-54 homolog (Rattus norvegicus OX=10116)	519.511	-1.23398	0.412658	-2.99031	0.0027869	0.0488806
Ccalc.v3.00588	Similar to leng8: Leukocyte receptor cluster member 8 homolog (Danio rerio OX=7955)	4356.78	-1.23663	0.359757	-3.43741	0.000587311	0.0296455
Ccalc.v3.00938	Similar to FOXP4: Forkhead box protein P4 (Homo sapiens OX=9606)	398.618	-1.2421	0.30487	-4.07421	4.617e-05	0.0117896
Ccalc.v3.02947	Similar to Shab: Potassium voltage-gated channel protein Shab (Drosophila melanogaster OX=7227)	3746.05	-1.24544	0.366573	-3.39753	0.000679967	0.0315694
Ccalc.v3.06941	Similar to GRIN2B: Glutamate receptor ionotropic, NMDA 2B (Canis lupus familiaris OX=9615)	269.72	-1.24994	0.412503	-3.03014	0.00244443	0.0468254
Ccalc.v3.07526	Similar to Ten-a: Teneurin-a (Drosophila melanogaster OX=7227)	6158.45	-1.25517	0.341758	-3.67269	0.000240013	0.0220497
Ccalc.v3.08649	Protein of unknown function	887.515	-1.26062	0.362933	-3.47341	0.000513888	0.02881
Ccalc.v3.02967	Similar to Snrk: SNF-related serine/threonine-protein kinase (Rattus norvegicus OX=10116)	1795.95	-1.26253	0.417206	-3.02615	0.00247691	0.0468254
Ccalc.v3.02079	Protein of unknown function	162.816	-1.26421	0.391904	-3.2258	0.0012562	0.0377124
Ccalc.v3.01361	Protein of unknown function	480.603	-1.26916	0.418569	-3.03213	0.00242831	0.0467464
Ccalc.v3.01912	Protein of unknown function	587.515	-1.2701	0.413305	-3.07303	0.00211899	0.0452017
Ccalc.v3.02016	Similar to numb: Protein numb (Drosophila melanogaster OX=7227)	1641.89	-1.27172	0.420402	-3.025	0.00248635	0.0468254
Ccalc.v3.02359	Similar to Dys: Dystrophin, isoform D (Drosophila melanogaster OX=7227)	955.049	-1.2748	0.42484	-3.00066	0.00269398	0.0480531
Ccalc.v3.02630	Similar to FCHO2: F-BAR domain only protein 2 (Pongo abelii OX=9601)	2220.16	-1.28053	0.43228	-2.96227	0.00305384	0.0495921
Ccalc.v3.07488	Similar to rg: Neurobeachin (Drosophila melanogaster OX=7227)	1797.58	-1.28209	0.423589	-3.02674	0.00247206	0.0468254
Ccalc.v3.05508	Similar to Rab3-GEF: MAP kinase-activating death domain protein (Drosophila melanogaster OX=7227)	9006.72	-1.2894	0.405984	-3.17599	0.00149325	0.0410481
Ccalc.v3.13319	Similar to RNF165: E3 ubiquitin-protein ligase RNF165 (Homo sapiens OX=9606)	767.998	-1.29149	0.309824	-4.16848	3.06635e-05	0.00937656
Ccalc.v3.11159	Similar to HCN4: Potassium/sodium hyperpolarization-activated cyclic nucleotide-gated channel 4 (Homo sapiens OX=9606)	838.039	-1.29686	0.421449	-3.07715	0.00208992	0.0452017
Ccalc.v3.13203	Similar to grik2: Glutamate receptor ionotropic, kainate 2 (Xenopus laevis OX=8355)	1469.61	-1.30444	0.38066	-3.42678	0.000610787	0.0297791
Ccalc.v3.01118	Similar to fam214a: Protein FAM214A (Xenopus tropicalis OX=8364)	5374.31	-1.30524	0.397133	-3.28666	0.00101383	0.0349115
Ccalc.v3.00338	Similar to sick: Protein sickie (Drosophila melanogaster OX=7227)	1130.68	-1.30926	0.394424	-3.31941	0.000902067	0.0343874
Ccalc.v3.07918	Similar to prominin-like: Prominin-like protein (Drosophila melanogaster OX=7227)	4021.19	-1.3218	0.405169	-3.26236	0.0011049	0.0358252
Ccalc.v3.12386	Similar to foxn4: Forkhead box protein N4 (Danio rerio OX=7955)	274.682	-1.32542	0.380061	-3.48739	0.000487758	0.028132
Ccalc.v3.02546	Similar to Anks1a: Ankyrin repeat and SAM domain-containing protein 1A (Mus musculus OX=10090)	766.738	-1.35205	0.445368	-3.0358	0.00239897	0.0465555
Ccalc.v3.13815	Similar to ERC1: ELKS/Rab6-interacting/CAST family member 1 (Homo sapiens OX=9606)	5243.89	-1.35736	0.291594	-4.65495	3.24061e-06	0.00403997
Ccalc.v3.07975	Similar to l(1)G0196: Inositol hexakisphosphate and diphosphoinositol-pentakisphosphate kinase (Drosophila melanogaster OX=7227)	3485.1	-1.35918	0.412816	-3.29245	0.00099317	0.0349115
Ccalc.v3.03636	Protein of unknown function	132.567	-1.35922	0.407451	-3.33591	0.00085021	0.0341042
Ccalc.v3.11743	Similar to nrxn1a: Neurexin-1a (Danio rerio OX=7955)	380.678	-1.36325	0.401038	-3.39931	0.000675563	0.0315694
Ccalc.v3.13534	Protein of unknown function	233.17	-1.37632	0.445371	-3.09029	0.00199963	0.0449639
Ccalc.v3.09586	Similar to Syt12: Synaptotagmin-12 (Rattus norvegicus OX=10116)	635.67	-1.38992	0.428261	-3.24551	0.00117241	0.0368481
Ccalc.v3.01188	Protein of unknown function	445.47	-1.39426	0.399768	-3.48768	0.000487223	0.028132
Ccalc.v3.14564	Similar to pld3: 5'-3' exonuclease PLD3 (Xenopus tropicalis OX=8364)	373.837	-1.39909	0.432362	-3.23592	0.00121253	0.0370066
Ccalc.v3.08575	Similar to TRMT9B: Probable tRNA methyltransferase 9B (Homo sapiens OX=9606)	2948.52	-1.40189	0.444953	-3.15064	0.00162913	0.0412365
Ccalc.v3.07591	Protein of unknown function	585.993	-1.405	0.424694	-3.30826	0.000938768	0.0348853
Ccalc.v3.03185	Protein of unknown function	83.0603	-1.42433	0.423757	-3.3612	0.000776049	0.0329242
Ccalc.v3.01020	Similar to sif: Protein still life, isoforms C/SIF type 2 (Drosophila melanogaster OX=7227)	11898.8	-1.42927	0.401748	-3.55764	0.000374207	0.0246526
Ccalc.v3.00565	Protein of unknown function	317.592	-1.42932	0.460231	-3.10566	0.00189858	0.043492
Ccalc.v3.12023	Similar to DOT1L: Histone-lysine N-methyltransferase, H3 lysine-79 specific (Homo sapiens OX=9606)	4216.3	-1.46129	0.36229	-4.03347	5.49584e-05	0.0124331
Ccalc.v3.10764	Similar to bi: Optomotor-blind protein (Drosophila melanogaster OX=7227)	272.909	-1.46376	0.447461	-3.27126	0.00107069	0.0358252
Ccalc.v3.02291	Similar to Dscam2: Down syndrome cell adhesion molecule-like protein Dscam2 (Drosophila melanogaster OX=7227)	2388.12	-1.46384	0.467562	-3.1308	0.00174331	0.0422514
Ccalc.v3.04745	Similar to Cacna2d3: Voltage-dependent calcium channel subunit alpha-2/delta-3 (Rattus norvegicus OX=10116)	2605.7	-1.46593	0.452437	-3.24008	0.00119498	0.036921
Ccalc.v3.00127	Similar to CAMTA1: Calmodulin-binding transcription activator 1 (Homo sapiens OX=9606)	7216.31	-1.47052	0.382484	-3.84465	0.000120726	0.0180969
Ccalc.v3.03679	Similar to Rims2: Regulating synaptic membrane exocytosis protein 2 (Mus musculus OX=10090)	8833.08	-1.47079	0.375723	-3.91455	9.05715e-05	0.0160852
Ccalc.v3.04599	Protein of unknown function	1058.49	-1.47198	0.471389	-3.12264	0.00179234	0.0426331
Ccalc.v3.10036	Protein of unknown function	2612.24	-1.48072	0.457598	-3.23585	0.00121282	0.0370066
Ccalc.v3.04782	Similar to Whrn: Whirlin (Mus musculus OX=10090)	749.6	-1.49074	0.40034	-3.72368	0.000196337	0.0220497
Ccalc.v3.08236	Protein of unknown function	3324.51	-1.49186	0.394493	-3.78171	0.000155752	0.0201827
Ccalc.v3.05567	Similar to ADRB4C: Beta-4C adrenergic receptor (Meleagris gallopavo OX=9103)	174.159	-1.49681	0.47271	-3.16644	0.00154318	0.0410481
Ccalc.v3.03075	Protein of unknown function	452.376	-1.49822	0.423823	-3.53502	0.000407747	0.0258398
Ccalc.v3.10991	Protein of unknown function	172.233	-1.50177	0.370858	-4.04945	5.13388e-05	0.0124331
Ccalc.v3.13814	Protein of unknown function	8100.07	-1.50224	0.470917	-3.19002	0.00142261	0.0404954
Ccalc.v3.14574	Similar to SYT7: Synaptotagmin-7 (Homo sapiens OX=9606)	1247.3	-1.5053	0.423639	-3.55326	0.000380494	0.0246526
Ccalc.v3.13627	Similar to pan: Protein pangolin, isoforms A/H/I/S (Drosophila melanogaster OX=7227)	180.317	-1.52172	0.48478	-3.13898	0.00169536	0.0420546
Ccalc.v3.04654	Similar to stnA: Protein stoned-A (Drosophila melanogaster OX=7227)	13464	-1.53257	0.485596	-3.15607	0.0015991	0.0411466
Ccalc.v3.04739	Protein of unknown function	1707.92	-1.53448	0.487401	-3.1483	0.00164225	0.0414478
Ccalc.v3.04408	Similar to ACHE1: Acetylcholinesterase (Culex pipiens OX=7175)	2101.5	-1.55019	0.406301	-3.81538	0.000135973	0.0193527
Ccalc.v3.14566	Protein of unknown function	970.482	-1.56013	0.467805	-3.33501	0.000852963	0.0341042
Ccalc.v3.06069	Similar to Octopamine receptor (Bombyx mori OX=7091)	200.232	-1.56426	0.513238	-3.04782	0.00230507	0.0463469
Ccalc.v3.01661	Similar to TMTC1: Protein O-mannosyl-transferase TMTC1 (Homo sapiens OX=9606)	151.977	-1.57309	0.430238	-3.65633	0.000255856	0.0220497
Ccalc.v3.06610	Protein of unknown function	73.1056	-1.58291	0.511536	-3.09442	0.00197195	0.0445611
Ccalc.v3.05581	Similar to ARA1: Acetylcholine receptor subunit alpha-like (Manduca sexta OX=7130)	192.226	-1.60631	0.53378	-3.00932	0.00261833	0.0473695
Ccalc.v3.14166	Similar to NaCP60E: Sodium channel protein 60E (Drosophila melanogaster OX=7227)	6343.34	-1.6247	0.453133	-3.58548	0.000336457	0.0246526
Ccalc.v3.14699	Protein of unknown function	871.107	-1.62661	0.483541	-3.36395	0.000768351	0.032865
Ccalc.v3.13556	Protein of unknown function	3161.6	-1.62752	0.463553	-3.51097	0.000446473	0.026733
Ccalc.v3.14842	Similar to Slc6a1: Sodium- and chloride-dependent GABA transporter 1 (Rattus norvegicus OX=10116)	472.102	-1.62889	0.540287	-3.01487	0.00257092	0.0472824
Ccalc.v3.13833	Similar to Dop2R: Dopamine D2-like receptor (Drosophila melanogaster OX=7227)	96.858	-1.63542	0.456694	-3.581	0.000342288	0.0246526
Ccalc.v3.08129	Protein of unknown function	701.53	-1.65965	0.495182	-3.3516	0.000803462	0.0335368
Ccalc.v3.11462	Similar to SLC12A6: Solute carrier family 12 member 6 (Homo sapiens OX=9606)	9793.08	-1.69832	0.541209	-3.13802	0.00170096	0.0420733
Ccalc.v3.14081	Similar to para: Sodium channel protein para (Drosophila melanogaster OX=7227)	4735.35	-1.7176	0.488268	-3.51774	0.000435246	0.0262417
Ccalc.v3.01200	Similar to lola: Longitudinals lacking protein, isoforms A/B/D/L (Drosophila melanogaster OX=7227)	96.3226	-1.73634	0.395558	-4.38961	1.13556e-05	0.00758379
Ccalc.v3.01955	Protein of unknown function	390.354	-1.82665	0.514043	-3.5535	0.000380139	0.0246526
Ccalc.v3.11788	Similar to pros: Homeobox protein prospero (Drosophila melanogaster OX=7227)	660.4	-1.85737	0.574081	-3.23538	0.0012148	0.0370066
Ccalc.v3.10657	Protein of unknown function	721.209	-1.88139	0.565279	-3.32826	0.000873916	0.0341042
Ccalc.v3.10766	Protein of unknown function	204.878	-1.94405	0.630564	-3.08304	0.002049	0.0449639
Ccalc.v3.10171	Similar to AAEL000263: Zinc finger protein jing homolog (Aedes aegypti OX=7159)	4959.69	-2.00049	0.51116	-3.91362	9.09211e-05	0.0160852
Ccalc.v3.10017	Protein of unknown function	70.7502	-2.10601	0.672989	-3.12935	0.00175196	0.0422514
Ccalc.v3.02799	Protein of unknown function	98.6786	-2.11786	0.491309	-4.31065	1.62774e-05	0.00893981
Ccalc.v3.10174	Protein of unknown function	2551.57	-2.2779	0.605359	-3.7629	0.000167958	0.0208985
Ccalc.v3.03682	Similar to TMPRSS15: Enteropeptidase (Bos taurus OX=9913)	432.401	-2.29876	0.739419	-3.10887	0.00187807	0.0433654
Ccalc.v3.11787	Protein of unknown function	107.196	-2.37491	0.796594	-2.98133	0.00286995	0.0492676
Ccalc.v3.06045	Similar to SIFaR: Neuropeptide SIFamide receptor (Drosophila melanogaster OX=7227)	88.7694	-2.43258	0.684601	-3.55327	0.000380468	0.0246526
Ccalc.v3.03454	Protein of unknown function	60.1341	-2.43504	0.750419	-3.2449	0.0011749	0.0368481
Ccalc.v3.10683	Protein of unknown function	78.2978	-2.54564	0.782015	-3.25523	0.00113302	0.0364329
Ccalc.v3.14221	Protein of unknown function	67.526	-3.30409	0.981103	-3.36773	0.000757894	0.032865
Ccalc.v3.02432	Similar to AADAT: Kynurenine/alpha-aminoadipate aminotransferase, mitochondrial (Bos taurus OX=9913)	127.699	-4.31236	1.30338	-3.3086	0.000937652	0.0348853
Ccalc.v3.10854	Similar to ast: Protein asteroid (Drosophila melanogaster OX=7227)	54.8299	-7.22745	2.12907	-3.39465	0.000687155	0.0316242
