# Supplementary material for: Transcriptomic correlates of nutritional manipulation in a facultatively social bee
Source: J Exp Biol. 2025 Apr 16;228(8):jeb250024. doi: 10.1242/jeb.250024 (PMC12045643; doi:10.1242/jeb.250024)
Supplement: Table S6. Genes found to be correlated within supported WGCNA modules, with module color coding and number. [file jexbio-228-250024-TableS6.xlsx]

## Sheet: Sheet1
GeneID	Module	Number
Ccalc.v3.01573	Magenta	one
Ccalc.v3.01598	Magenta	one
Ccalc.v3.01659	Magenta	one
Ccalc.v3.01706	Magenta	one
Ccalc.v3.01717	Magenta	one
Ccalc.v3.01774	Magenta	one
Ccalc.v3.01855	Magenta	one
Ccalc.v3.01919	Magenta	one
Ccalc.v3.01944	Magenta	one
Ccalc.v3.02112	Magenta	one
Ccalc.v3.02131	Magenta	one
Ccalc.v3.02143	Magenta	one
Ccalc.v3.02189	Magenta	one
Ccalc.v3.02227	Magenta	one
Ccalc.v3.02299	Magenta	one
Ccalc.v3.02318	Magenta	one
Ccalc.v3.02321	Magenta	one
Ccalc.v3.02435	Magenta	one
Ccalc.v3.02472	Magenta	one
Ccalc.v3.02493	Magenta	one
Ccalc.v3.02522	Magenta	one
Ccalc.v3.02525	Magenta	one
Ccalc.v3.02555	Magenta	one
Ccalc.v3.02635	Magenta	one
Ccalc.v3.02685	Magenta	one
Ccalc.v3.02686	Magenta	one
Ccalc.v3.02710	Magenta	one
Ccalc.v3.02760	Magenta	one
Ccalc.v3.02828	Magenta	one
Ccalc.v3.02832	Magenta	one
Ccalc.v3.02838	Magenta	one
Ccalc.v3.02841	Magenta	one
Ccalc.v3.10489	Magenta	one
Ccalc.v3.10549	Magenta	one
Ccalc.v3.10600	Magenta	one
Ccalc.v3.10620	Magenta	one
Ccalc.v3.10724	Magenta	one
Ccalc.v3.10757	Magenta	one
Ccalc.v3.10872	Magenta	one
Ccalc.v3.10905	Magenta	one
Ccalc.v3.10969	Magenta	one
Ccalc.v3.11016	Magenta	one
Ccalc.v3.11055	Magenta	one
Ccalc.v3.11088	Magenta	one
Ccalc.v3.11107	Magenta	one
Ccalc.v3.11157	Magenta	one
Ccalc.v3.11247	Magenta	one
Ccalc.v3.11276	Magenta	one
Ccalc.v3.18881	Magenta	one
Ccalc.v3.18884	Magenta	one
Ccalc.v3.18562	Magenta	one
Ccalc.v3.18579	Magenta	one
Ccalc.v3.18587	Magenta	one
Ccalc.v3.19437	Magenta	one
Ccalc.v3.19450	Magenta	one
Ccalc.v3.18934	Magenta	one
Ccalc.v3.23390	Magenta	one
Ccalc.v3.11386	Magenta	one
Ccalc.v3.11424	Magenta	one
Ccalc.v3.11428	Magenta	one
Ccalc.v3.11433	Magenta	one
Ccalc.v3.11461	Magenta	one
Ccalc.v3.11501	Magenta	one
Ccalc.v3.11587	Magenta	one
Ccalc.v3.11606	Magenta	one
Ccalc.v3.11648	Magenta	one
Ccalc.v3.11734	Magenta	one
Ccalc.v3.11778	Magenta	one
Ccalc.v3.11885	Magenta	one
Ccalc.v3.11952	Magenta	one
Ccalc.v3.12061	Magenta	one
Ccalc.v3.12113	Magenta	one
Ccalc.v3.12126	Magenta	one
Ccalc.v3.12145	Magenta	one
Ccalc.v3.18977	Magenta	one
Ccalc.v3.18980	Magenta	one
Ccalc.v3.19642	Magenta	one
Ccalc.v3.22918	Magenta	one
Ccalc.v3.13027	Magenta	one
Ccalc.v3.13037	Magenta	one
Ccalc.v3.13039	Magenta	one
Ccalc.v3.13113	Magenta	one
Ccalc.v3.13198	Magenta	one
Ccalc.v3.13298	Magenta	one
Ccalc.v3.13302	Magenta	one
Ccalc.v3.13333	Magenta	one
Ccalc.v3.13400	Magenta	one
Ccalc.v3.13569	Magenta	one
Ccalc.v3.13570	Magenta	one
Ccalc.v3.13601	Magenta	one
Ccalc.v3.13687	Magenta	one
Ccalc.v3.13734	Magenta	one
Ccalc.v3.13755	Magenta	one
Ccalc.v3.19742	Magenta	one
Ccalc.v3.18611	Magenta	one
Ccalc.v3.12160	Magenta	one
Ccalc.v3.12258	Magenta	one
Ccalc.v3.12262	Magenta	one
Ccalc.v3.12305	Magenta	one
Ccalc.v3.12309	Magenta	one
Ccalc.v3.12380	Magenta	one
Ccalc.v3.12462	Magenta	one
Ccalc.v3.12494	Magenta	one
Ccalc.v3.12596	Magenta	one
Ccalc.v3.12682	Magenta	one
Ccalc.v3.12687	Magenta	one
Ccalc.v3.12688	Magenta	one
Ccalc.v3.12734	Magenta	one
Ccalc.v3.12803	Magenta	one
Ccalc.v3.12804	Magenta	one
Ccalc.v3.12808	Magenta	one
Ccalc.v3.12818	Magenta	one
Ccalc.v3.12819	Magenta	one
Ccalc.v3.12915	Magenta	one
Ccalc.v3.12921	Magenta	one
Ccalc.v3.18673	Magenta	one
Ccalc.v3.23269	Magenta	one
Ccalc.v3.13775	Magenta	one
Ccalc.v3.13786	Magenta	one
Ccalc.v3.13812	Magenta	one
Ccalc.v3.13839	Magenta	one
Ccalc.v3.13903	Magenta	one
Ccalc.v3.13942	Magenta	one
Ccalc.v3.14017	Magenta	one
Ccalc.v3.14070	Magenta	one
Ccalc.v3.14088	Magenta	one
Ccalc.v3.14133	Magenta	one
Ccalc.v3.14181	Magenta	one
Ccalc.v3.14204	Magenta	one
Ccalc.v3.14243	Magenta	one
Ccalc.v3.14255	Magenta	one
Ccalc.v3.18774	Magenta	one
Ccalc.v3.18792	Magenta	one
Ccalc.v3.21242	Magenta	one
Ccalc.v3.19819	Magenta	one
Ccalc.v3.14324	Magenta	one
Ccalc.v3.14357	Magenta	one
Ccalc.v3.14403	Magenta	one
Ccalc.v3.14460	Magenta	one
Ccalc.v3.14464	Magenta	one
Ccalc.v3.14649	Magenta	one
Ccalc.v3.14650	Magenta	one
Ccalc.v3.23835	Magenta	one
Ccalc.v3.14672	Magenta	one
Ccalc.v3.14678	Magenta	one
Ccalc.v3.14693	Magenta	one
Ccalc.v3.14741	Magenta	one
Ccalc.v3.14825	Magenta	one
Ccalc.v3.14836	Magenta	one
Ccalc.v3.14861	Magenta	one
Ccalc.v3.14889	Magenta	one
Ccalc.v3.20805	Magenta	one
Ccalc.v3.19880	Magenta	one
Ccalc.v3.15041	Magenta	one
Ccalc.v3.20320	Magenta	one
Ccalc.v3.20038	Magenta	one
Ccalc.v3.19754	Magenta	one
Ccalc.v3.15315	Magenta	one
Ccalc.v3.15318	Magenta	one
Ccalc.v3.15321	Magenta	one
Ccalc.v3.15326	Magenta	one
Ccalc.v3.20749	Magenta	one
Ccalc.v3.19318	Magenta	one
Ccalc.v3.15696	Magenta	one
Ccalc.v3.19237	Magenta	one
Ccalc.v3.19243	Magenta	one
Ccalc.v3.22142	Magenta	one
Ccalc.v3.00142	Magenta	one
Ccalc.v3.00158	Magenta	one
Ccalc.v3.00272	Magenta	one
Ccalc.v3.00353	Magenta	one
Ccalc.v3.00389	Magenta	one
Ccalc.v3.00521	Magenta	one
Ccalc.v3.00534	Magenta	one
Ccalc.v3.00681	Magenta	one
Ccalc.v3.00711	Magenta	one
Ccalc.v3.00732	Magenta	one
Ccalc.v3.00759	Magenta	one
Ccalc.v3.00792	Magenta	one
Ccalc.v3.00802	Magenta	one
Ccalc.v3.00851	Magenta	one
Ccalc.v3.00877	Magenta	one
Ccalc.v3.00951	Magenta	one
Ccalc.v3.00959	Magenta	one
Ccalc.v3.01017	Magenta	one
Ccalc.v3.01070	Magenta	one
Ccalc.v3.01181	Magenta	one
Ccalc.v3.01195	Magenta	one
Ccalc.v3.01523	Magenta	one
Ccalc.v3.01524	Magenta	one
Ccalc.v3.15519	Magenta	one
Ccalc.v3.21866	Magenta	one
Ccalc.v3.20399	Magenta	one
Ccalc.v3.15150	Magenta	one
Ccalc.v3.15179	Magenta	one
Ccalc.v3.21126	Magenta	one
Ccalc.v3.21128	Magenta	one
Ccalc.v3.21044	Magenta	one
Ccalc.v3.21662	Magenta	one
Ccalc.v3.20430	Magenta	one
Ccalc.v3.15586	Magenta	one
Ccalc.v3.15616	Magenta	one
Ccalc.v3.20550	Magenta	one
Ccalc.v3.16412	Magenta	one
Ccalc.v3.20495	Magenta	one
Ccalc.v3.15996	Magenta	one
Ccalc.v3.19602	Magenta	one
Ccalc.v3.20897	Magenta	one
Ccalc.v3.20724	Magenta	one
Ccalc.v3.23057	Magenta	one
Ccalc.v3.21022	Magenta	one
Ccalc.v3.02853	Magenta	one
Ccalc.v3.02854	Magenta	one
Ccalc.v3.02858	Magenta	one
Ccalc.v3.03107	Magenta	one
Ccalc.v3.03116	Magenta	one
Ccalc.v3.03218	Magenta	one
Ccalc.v3.03290	Magenta	one
Ccalc.v3.03292	Magenta	one
Ccalc.v3.03356	Magenta	one
Ccalc.v3.03440	Magenta	one
Ccalc.v3.03448	Magenta	one
Ccalc.v3.03459	Magenta	one
Ccalc.v3.03645	Magenta	one
Ccalc.v3.03708	Magenta	one
Ccalc.v3.03724	Magenta	one
Ccalc.v3.03742	Magenta	one
Ccalc.v3.03806	Magenta	one
Ccalc.v3.03847	Magenta	one
Ccalc.v3.03848	Magenta	one
Ccalc.v3.03924	Magenta	one
Ccalc.v3.04010	Magenta	one
Ccalc.v3.04057	Magenta	one
Ccalc.v3.04070	Magenta	one
Ccalc.v3.04098	Magenta	one
Ccalc.v3.04139	Magenta	one
Ccalc.v3.04170	Magenta	one
Ccalc.v3.04202	Magenta	one
Ccalc.v3.15899	Magenta	one
Ccalc.v3.15906	Magenta	one
Ccalc.v3.15922	Magenta	one
Ccalc.v3.15929	Magenta	one
Ccalc.v3.21734	Magenta	one
Ccalc.v3.22161	Magenta	one
Ccalc.v3.15716	Magenta	one
Ccalc.v3.20971	Magenta	one
Ccalc.v3.21081	Magenta	one
Ccalc.v3.16144	Magenta	one
Ccalc.v3.16161	Magenta	one
Ccalc.v3.22570	Magenta	one
Ccalc.v3.22750	Magenta	one
Ccalc.v3.16181	Magenta	one
Ccalc.v3.23085	Magenta	one
Ccalc.v3.21665	Magenta	one
Ccalc.v3.21477	Magenta	one
Ccalc.v3.16099	Magenta	one
Ccalc.v3.07609	Magenta	one
Ccalc.v3.07649	Magenta	one
Ccalc.v3.07658	Magenta	one
Ccalc.v3.07694	Magenta	one
Ccalc.v3.07703	Magenta	one
Ccalc.v3.07713	Magenta	one
Ccalc.v3.07714	Magenta	one
Ccalc.v3.07718	Magenta	one
Ccalc.v3.07768	Magenta	one
Ccalc.v3.07769	Magenta	one
Ccalc.v3.07826	Magenta	one
Ccalc.v3.07839	Magenta	one
Ccalc.v3.08040	Magenta	one
Ccalc.v3.08049	Magenta	one
Ccalc.v3.08131	Magenta	one
Ccalc.v3.08163	Magenta	one
Ccalc.v3.08182	Magenta	one
Ccalc.v3.08286	Magenta	one
Ccalc.v3.08356	Magenta	one
Ccalc.v3.08363	Magenta	one
Ccalc.v3.08473	Magenta	one
Ccalc.v3.08493	Magenta	one
Ccalc.v3.16301	Magenta	one
Ccalc.v3.16305	Magenta	one
Ccalc.v3.16319	Magenta	one
Ccalc.v3.16321	Magenta	one
Ccalc.v3.21444	Magenta	one
Ccalc.v3.18345	Magenta	one
Ccalc.v3.18349	Magenta	one
Ccalc.v3.22235	Magenta	one
Ccalc.v3.18549	Magenta	one
Ccalc.v3.16277	Magenta	one
Ccalc.v3.16278	Magenta	one
Ccalc.v3.17010	Magenta	one
Ccalc.v3.17016	Magenta	one
Ccalc.v3.22822	Magenta	one
Ccalc.v3.21727	Magenta	one
Ccalc.v3.18036	Magenta	one
Ccalc.v3.22068	Magenta	one
Ccalc.v3.08702	Magenta	one
Ccalc.v3.08703	Magenta	one
Ccalc.v3.08718	Magenta	one
Ccalc.v3.08724	Magenta	one
Ccalc.v3.08764	Magenta	one
Ccalc.v3.08798	Magenta	one
Ccalc.v3.08803	Magenta	one
Ccalc.v3.08812	Magenta	one
Ccalc.v3.08817	Magenta	one
Ccalc.v3.08874	Magenta	one
Ccalc.v3.08888	Magenta	one
Ccalc.v3.08930	Magenta	one
Ccalc.v3.08985	Magenta	one
Ccalc.v3.08988	Magenta	one
Ccalc.v3.09009	Magenta	one
Ccalc.v3.09041	Magenta	one
Ccalc.v3.09043	Magenta	one
Ccalc.v3.09337	Magenta	one
Ccalc.v3.09399	Magenta	one
Ccalc.v3.09464	Magenta	one
Ccalc.v3.09553	Magenta	one
Ccalc.v3.09555	Magenta	one
Ccalc.v3.17745	Magenta	one
Ccalc.v3.17746	Magenta	one
Ccalc.v3.15767	Magenta	one
Ccalc.v3.15775	Magenta	one
Ccalc.v3.17331	Magenta	one
Ccalc.v3.23713	Magenta	one
Ccalc.v3.17703	Magenta	one
Ccalc.v3.16636	Magenta	one
Ccalc.v3.17880	Magenta	one
Ccalc.v3.21712	Magenta	one
Ccalc.v3.17586	Magenta	one
Ccalc.v3.21547	Magenta	one
Ccalc.v3.17002	Magenta	one
Ccalc.v3.05330	Magenta	one
Ccalc.v3.05339	Magenta	one
Ccalc.v3.05346	Magenta	one
Ccalc.v3.05487	Magenta	one
Ccalc.v3.05490	Magenta	one
Ccalc.v3.05495	Magenta	one
Ccalc.v3.05568	Magenta	one
Ccalc.v3.05582	Magenta	one
Ccalc.v3.05659	Magenta	one
Ccalc.v3.05677	Magenta	one
Ccalc.v3.05830	Magenta	one
Ccalc.v3.05937	Magenta	one
Ccalc.v3.06082	Magenta	one
Ccalc.v3.06083	Magenta	one
Ccalc.v3.06084	Magenta	one
Ccalc.v3.06094	Magenta	one
Ccalc.v3.06283	Magenta	one
Ccalc.v3.06333	Magenta	one
Ccalc.v3.06412	Magenta	one
Ccalc.v3.06453	Magenta	one
Ccalc.v3.18684	Magenta	one
Ccalc.v3.21562	Magenta	one
Ccalc.v3.21876	Magenta	one
Ccalc.v3.17769	Magenta	one
Ccalc.v3.23149	Magenta	one
Ccalc.v3.17462	Magenta	one
Ccalc.v3.17463	Magenta	one
Ccalc.v3.21196	Magenta	one
Ccalc.v3.16519	Magenta	one
Ccalc.v3.17614	Magenta	one
Ccalc.v3.17621	Magenta	one
Ccalc.v3.17099	Magenta	one
Ccalc.v3.19295	Magenta	one
Ccalc.v3.06564	Magenta	one
Ccalc.v3.06567	Magenta	one
Ccalc.v3.06608	Magenta	one
Ccalc.v3.06646	Magenta	one
Ccalc.v3.06681	Magenta	one
Ccalc.v3.06701	Magenta	one
Ccalc.v3.06743	Magenta	one
Ccalc.v3.06744	Magenta	one
Ccalc.v3.06785	Magenta	one
Ccalc.v3.06832	Magenta	one
Ccalc.v3.06842	Magenta	one
Ccalc.v3.06879	Magenta	one
Ccalc.v3.06936	Magenta	one
Ccalc.v3.06950	Magenta	one
Ccalc.v3.06968	Magenta	one
Ccalc.v3.07010	Magenta	one
Ccalc.v3.07026	Magenta	one
Ccalc.v3.07063	Magenta	one
Ccalc.v3.07367	Magenta	one
Ccalc.v3.07402	Magenta	one
Ccalc.v3.18446	Magenta	one
Ccalc.v3.18447	Magenta	one
Ccalc.v3.22329	Magenta	one
Ccalc.v3.22704	Magenta	one
Ccalc.v3.17794	Magenta	one
Ccalc.v3.17050	Magenta	one
Ccalc.v3.17072	Magenta	one
Ccalc.v3.17085	Magenta	one
Ccalc.v3.17086	Magenta	one
Ccalc.v3.17088	Magenta	one
Ccalc.v3.22306	Magenta	one
Ccalc.v3.22309	Magenta	one
Ccalc.v3.09615	Magenta	one
Ccalc.v3.09639	Magenta	one
Ccalc.v3.09647	Magenta	one
Ccalc.v3.09676	Magenta	one
Ccalc.v3.09794	Magenta	one
Ccalc.v3.09813	Magenta	one
Ccalc.v3.09819	Magenta	one
Ccalc.v3.09914	Magenta	one
Ccalc.v3.09991	Magenta	one
Ccalc.v3.10116	Magenta	one
Ccalc.v3.10200	Magenta	one
Ccalc.v3.10245	Magenta	one
Ccalc.v3.10288	Magenta	one
Ccalc.v3.10403	Magenta	one
Ccalc.v3.10467	Magenta	one
Ccalc.v3.23472	Magenta	one
Ccalc.v3.17291	Magenta	one
Ccalc.v3.18240	Magenta	one
Ccalc.v3.04222	Magenta	one
Ccalc.v3.04394	Magenta	one
Ccalc.v3.04409	Magenta	one
Ccalc.v3.04468	Magenta	one
Ccalc.v3.04564	Magenta	one
Ccalc.v3.04577	Magenta	one
Ccalc.v3.04664	Magenta	one
Ccalc.v3.04666	Magenta	one
Ccalc.v3.04672	Magenta	one
Ccalc.v3.04721	Magenta	one
Ccalc.v3.04805	Magenta	one
Ccalc.v3.04954	Magenta	one
Ccalc.v3.04971	Magenta	one
Ccalc.v3.05022	Magenta	one
Ccalc.v3.05079	Magenta	one
Ccalc.v3.05143	Magenta	one
Ccalc.v3.05150	Magenta	one
Ccalc.v3.23021	Magenta	one
Ccalc.v3.19073	Magenta	one
Ccalc.v3.17397	Magenta	one
Ccalc.v3.18970	Magenta	one
Ccalc.v3.18824	Magenta	one
Ccalc.v3.18207	Magenta	one
Ccalc.v3.18219	Magenta	one
Ccalc.v3.23105	Magenta	one
Ccalc.v3.01674	Grey60	two
Ccalc.v3.01716	Grey60	two
Ccalc.v3.01718	Grey60	two
Ccalc.v3.01858	Grey60	two
Ccalc.v3.01977	Grey60	two
Ccalc.v3.02075	Grey60	two
Ccalc.v3.02133	Grey60	two
Ccalc.v3.02194	Grey60	two
Ccalc.v3.02288	Grey60	two
Ccalc.v3.02296	Grey60	two
Ccalc.v3.02391	Grey60	two
Ccalc.v3.02666	Grey60	two
Ccalc.v3.02684	Grey60	two
Ccalc.v3.02716	Grey60	two
Ccalc.v3.10494	Grey60	two
Ccalc.v3.10660	Grey60	two
Ccalc.v3.10715	Grey60	two
Ccalc.v3.10959	Grey60	two
Ccalc.v3.11004	Grey60	two
Ccalc.v3.11248	Grey60	two
Ccalc.v3.23652	Grey60	two
Ccalc.v3.19436	Grey60	two
Ccalc.v3.19453	Grey60	two
Ccalc.v3.18931	Grey60	two
Ccalc.v3.11328	Grey60	two
Ccalc.v3.11463	Grey60	two
Ccalc.v3.11548	Grey60	two
Ccalc.v3.11563	Grey60	two
Ccalc.v3.11569	Grey60	two
Ccalc.v3.11768	Grey60	two
Ccalc.v3.11769	Grey60	two
Ccalc.v3.11790	Grey60	two
Ccalc.v3.11793	Grey60	two
Ccalc.v3.11826	Grey60	two
Ccalc.v3.11873	Grey60	two
Ccalc.v3.12035	Grey60	two
Ccalc.v3.12107	Grey60	two
Ccalc.v3.12151	Grey60	two
Ccalc.v3.18756	Grey60	two
Ccalc.v3.19404	Grey60	two
Ccalc.v3.19405	Grey60	two
Ccalc.v3.19408	Grey60	two
Ccalc.v3.13095	Grey60	two
Ccalc.v3.13158	Grey60	two
Ccalc.v3.13187	Grey60	two
Ccalc.v3.13195	Grey60	two
Ccalc.v3.13215	Grey60	two
Ccalc.v3.13231	Grey60	two
Ccalc.v3.13269	Grey60	two
Ccalc.v3.13349	Grey60	two
Ccalc.v3.13480	Grey60	two
Ccalc.v3.13483	Grey60	two
Ccalc.v3.13600	Grey60	two
Ccalc.v3.13634	Grey60	two
Ccalc.v3.13746	Grey60	two
Ccalc.v3.18434	Grey60	two
Ccalc.v3.17813	Grey60	two
Ccalc.v3.17814	Grey60	two
Ccalc.v3.18603	Grey60	two
Ccalc.v3.12196	Grey60	two
Ccalc.v3.12205	Grey60	two
Ccalc.v3.12218	Grey60	two
Ccalc.v3.12259	Grey60	two
Ccalc.v3.12324	Grey60	two
Ccalc.v3.12464	Grey60	two
Ccalc.v3.12480	Grey60	two
Ccalc.v3.12492	Grey60	two
Ccalc.v3.12572	Grey60	two
Ccalc.v3.12627	Grey60	two
Ccalc.v3.12677	Grey60	two
Ccalc.v3.12776	Grey60	two
Ccalc.v3.12812	Grey60	two
Ccalc.v3.12850	Grey60	two
Ccalc.v3.12885	Grey60	two
Ccalc.v3.12897	Grey60	two
Ccalc.v3.12910	Grey60	two
Ccalc.v3.12928	Grey60	two
Ccalc.v3.12960	Grey60	two
Ccalc.v3.12977	Grey60	two
Ccalc.v3.12978	Grey60	two
Ccalc.v3.19376	Grey60	two
Ccalc.v3.19605	Grey60	two
Ccalc.v3.19833	Grey60	two
Ccalc.v3.13855	Grey60	two
Ccalc.v3.13857	Grey60	two
Ccalc.v3.13883	Grey60	two
Ccalc.v3.13922	Grey60	two
Ccalc.v3.13971	Grey60	two
Ccalc.v3.14024	Grey60	two
Ccalc.v3.14041	Grey60	two
Ccalc.v3.14082	Grey60	two
Ccalc.v3.14182	Grey60	two
Ccalc.v3.14211	Grey60	two
Ccalc.v3.14212	Grey60	two
Ccalc.v3.14216	Grey60	two
Ccalc.v3.14252	Grey60	two
Ccalc.v3.19338	Grey60	two
Ccalc.v3.21236	Grey60	two
Ccalc.v3.19830	Grey60	two
Ccalc.v3.14413	Grey60	two
Ccalc.v3.14534	Grey60	two
Ccalc.v3.14686	Grey60	two
Ccalc.v3.14801	Grey60	two
Ccalc.v3.14816	Grey60	two
Ccalc.v3.14882	Grey60	two
Ccalc.v3.14928	Grey60	two
Ccalc.v3.14937	Grey60	two
Ccalc.v3.20040	Grey60	two
Ccalc.v3.19764	Grey60	two
Ccalc.v3.15353	Grey60	two
Ccalc.v3.15356	Grey60	two
Ccalc.v3.21786	Grey60	two
Ccalc.v3.20282	Grey60	two
Ccalc.v3.23909	Grey60	two
Ccalc.v3.20572	Grey60	two
Ccalc.v3.15672	Grey60	two
Ccalc.v3.20952	Grey60	two
Ccalc.v3.00162	Grey60	two
Ccalc.v3.00399	Grey60	two
Ccalc.v3.00435	Grey60	two
Ccalc.v3.00463	Grey60	two
Ccalc.v3.00473	Grey60	two
Ccalc.v3.00617	Grey60	two
Ccalc.v3.00631	Grey60	two
Ccalc.v3.00655	Grey60	two
Ccalc.v3.00671	Grey60	two
Ccalc.v3.00673	Grey60	two
Ccalc.v3.00791	Grey60	two
Ccalc.v3.00797	Grey60	two
Ccalc.v3.00865	Grey60	two
Ccalc.v3.00911	Grey60	two
Ccalc.v3.01080	Grey60	two
Ccalc.v3.01081	Grey60	two
Ccalc.v3.01093	Grey60	two
Ccalc.v3.01120	Grey60	two
Ccalc.v3.01139	Grey60	two
Ccalc.v3.01180	Grey60	two
Ccalc.v3.01360	Grey60	two
Ccalc.v3.01373	Grey60	two
Ccalc.v3.15467	Grey60	two
Ccalc.v3.15477	Grey60	two
Ccalc.v3.15488	Grey60	two
Ccalc.v3.20391	Grey60	two
Ccalc.v3.19717	Grey60	two
Ccalc.v3.20066	Grey60	two
Ccalc.v3.20528	Grey60	two
Ccalc.v3.15435	Grey60	two
Ccalc.v3.15451	Grey60	two
Ccalc.v3.22787	Grey60	two
Ccalc.v3.22256	Grey60	two
Ccalc.v3.15046	Grey60	two
Ccalc.v3.15078	Grey60	two
Ccalc.v3.15088	Grey60	two
Ccalc.v3.20653	Grey60	two
Ccalc.v3.20889	Grey60	two
Ccalc.v3.17266	Grey60	two
Ccalc.v3.15544	Grey60	two
Ccalc.v3.20680	Grey60	two
Ccalc.v3.20497	Grey60	two
Ccalc.v3.20509	Grey60	two
Ccalc.v3.22290	Grey60	two
Ccalc.v3.21206	Grey60	two
Ccalc.v3.21152	Grey60	two
Ccalc.v3.20902	Grey60	two
Ccalc.v3.16062	Grey60	two
Ccalc.v3.19801	Grey60	two
Ccalc.v3.02997	Grey60	two
Ccalc.v3.03041	Grey60	two
Ccalc.v3.03065	Grey60	two
Ccalc.v3.03153	Grey60	two
Ccalc.v3.03262	Grey60	two
Ccalc.v3.03363	Grey60	two
Ccalc.v3.03594	Grey60	two
Ccalc.v3.03834	Grey60	two
Ccalc.v3.04146	Grey60	two
Ccalc.v3.04164	Grey60	two
Ccalc.v3.15892	Grey60	two
Ccalc.v3.15927	Grey60	two
Ccalc.v3.15928	Grey60	two
Ccalc.v3.15717	Grey60	two
Ccalc.v3.22247	Grey60	two
Ccalc.v3.16124	Grey60	two
Ccalc.v3.16349	Grey60	two
Ccalc.v3.16388	Grey60	two
Ccalc.v3.16400	Grey60	two
Ccalc.v3.21821	Grey60	two
Ccalc.v3.18296	Grey60	two
Ccalc.v3.18307	Grey60	two
Ccalc.v3.20778	Grey60	two
Ccalc.v3.16073	Grey60	two
Ccalc.v3.07611	Grey60	two
Ccalc.v3.07621	Grey60	two
Ccalc.v3.07667	Grey60	two
Ccalc.v3.07723	Grey60	two
Ccalc.v3.07729	Grey60	two
Ccalc.v3.07732	Grey60	two
Ccalc.v3.07780	Grey60	two
Ccalc.v3.07797	Grey60	two
Ccalc.v3.07953	Grey60	two
Ccalc.v3.07954	Grey60	two
Ccalc.v3.08025	Grey60	two
Ccalc.v3.08175	Grey60	two
Ccalc.v3.08234	Grey60	two
Ccalc.v3.08492	Grey60	two
Ccalc.v3.08498	Grey60	two
Ccalc.v3.08502	Grey60	two
Ccalc.v3.08515	Grey60	two
Ccalc.v3.16302	Grey60	two
Ccalc.v3.23355	Grey60	two
Ccalc.v3.16735	Grey60	two
Ccalc.v3.16740	Grey60	two
Ccalc.v3.18332	Grey60	two
Ccalc.v3.18341	Grey60	two
Ccalc.v3.18352	Grey60	two
Ccalc.v3.16802	Grey60	two
Ccalc.v3.16826	Grey60	two
Ccalc.v3.16827	Grey60	two
Ccalc.v3.22491	Grey60	two
Ccalc.v3.22493	Grey60	two
Ccalc.v3.21863	Grey60	two
Ccalc.v3.16661	Grey60	two
Ccalc.v3.18035	Grey60	two
Ccalc.v3.22280	Grey60	two
Ccalc.v3.23926	Grey60	two
Ccalc.v3.08600	Grey60	two
Ccalc.v3.08641	Grey60	two
Ccalc.v3.08655	Grey60	two
Ccalc.v3.08847	Grey60	two
Ccalc.v3.08858	Grey60	two
Ccalc.v3.08897	Grey60	two
Ccalc.v3.08908	Grey60	two
Ccalc.v3.08933	Grey60	two
Ccalc.v3.09024	Grey60	two
Ccalc.v3.09097	Grey60	two
Ccalc.v3.09139	Grey60	two
Ccalc.v3.09318	Grey60	two
Ccalc.v3.09336	Grey60	two
Ccalc.v3.09520	Grey60	two
Ccalc.v3.17342	Grey60	two
Ccalc.v3.22729	Grey60	two
Ccalc.v3.16776	Grey60	two
Ccalc.v3.16647	Grey60	two
Ccalc.v3.16649	Grey60	two
Ccalc.v3.17893	Grey60	two
Ccalc.v3.17579	Grey60	two
Ccalc.v3.05337	Grey60	two
Ccalc.v3.05358	Grey60	two
Ccalc.v3.05362	Grey60	two
Ccalc.v3.05611	Grey60	two
Ccalc.v3.05613	Grey60	two
Ccalc.v3.05617	Grey60	two
Ccalc.v3.05618	Grey60	two
Ccalc.v3.05646	Grey60	two
Ccalc.v3.05874	Grey60	two
Ccalc.v3.05918	Grey60	two
Ccalc.v3.06073	Grey60	two
Ccalc.v3.06147	Grey60	two
Ccalc.v3.06192	Grey60	two
Ccalc.v3.06239	Grey60	two
Ccalc.v3.06262	Grey60	two
Ccalc.v3.06274	Grey60	two
Ccalc.v3.06349	Grey60	two
Ccalc.v3.06440	Grey60	two
Ccalc.v3.18698	Grey60	two
Ccalc.v3.23456	Grey60	two
Ccalc.v3.21877	Grey60	two
Ccalc.v3.16552	Grey60	two
Ccalc.v3.22209	Grey60	two
Ccalc.v3.16959	Grey60	two
Ccalc.v3.17096	Grey60	two
Ccalc.v3.22607	Grey60	two
Ccalc.v3.06529	Grey60	two
Ccalc.v3.06543	Grey60	two
Ccalc.v3.06575	Grey60	two
Ccalc.v3.06594	Grey60	two
Ccalc.v3.06623	Grey60	two
Ccalc.v3.06672	Grey60	two
Ccalc.v3.06699	Grey60	two
Ccalc.v3.06738	Grey60	two
Ccalc.v3.06752	Grey60	two
Ccalc.v3.06797	Grey60	two
Ccalc.v3.06828	Grey60	two
Ccalc.v3.06849	Grey60	two
Ccalc.v3.06945	Grey60	two
Ccalc.v3.06974	Grey60	two
Ccalc.v3.07025	Grey60	two
Ccalc.v3.07414	Grey60	two
Ccalc.v3.23215	Grey60	two
Ccalc.v3.22811	Grey60	two
Ccalc.v3.17526	Grey60	two
Ccalc.v3.21330	Grey60	two
Ccalc.v3.17795	Grey60	two
Ccalc.v3.22304	Grey60	two
Ccalc.v3.22297	Grey60	two
Ccalc.v3.09602	Grey60	two
Ccalc.v3.09661	Grey60	two
Ccalc.v3.09759	Grey60	two
Ccalc.v3.09848	Grey60	two
Ccalc.v3.09899	Grey60	two
Ccalc.v3.09948	Grey60	two
Ccalc.v3.10051	Grey60	two
Ccalc.v3.10261	Grey60	two
Ccalc.v3.10312	Grey60	two
Ccalc.v3.10362	Grey60	two
Ccalc.v3.19009	Grey60	two
Ccalc.v3.23615	Grey60	two
Ccalc.v3.19121	Grey60	two
Ccalc.v3.04228	Grey60	two
Ccalc.v3.04260	Grey60	two
Ccalc.v3.04268	Grey60	two
Ccalc.v3.04284	Grey60	two
Ccalc.v3.04336	Grey60	two
Ccalc.v3.04512	Grey60	two
Ccalc.v3.04788	Grey60	two
Ccalc.v3.04817	Grey60	two
Ccalc.v3.04820	Grey60	two
Ccalc.v3.04862	Grey60	two
Ccalc.v3.04866	Grey60	two
Ccalc.v3.04903	Grey60	two
Ccalc.v3.04912	Grey60	two
Ccalc.v3.17380	Grey60	two
Ccalc.v3.17979	Grey60	two
Ccalc.v3.17428	Grey60	two
Ccalc.v3.18818	Grey60	two
Ccalc.v3.18208	Grey60	two
