# Supplementary material for: Transcriptomic correlates of nutritional manipulation in a facultatively social bee
Source: J Exp Biol. 2025 Apr 16;228(8):jeb250024. doi: 10.1242/jeb.250024 (PMC12045643; doi:10.1242/jeb.250024)
Supplement: Table S7. Gene ontology terms and IDs enriched in genes involved in with supported WGCNA modules (Table S6). [file jexbio-228-250024-TableS7.xlsx]

## Sheet: Sheet1
GO.ID	Term	Annotated	Significant	Expected	classicFisher	module	number
GO:0006561	proline biosynthetic process	57	6	1.04	0.00059	magenta	one
GO:0008103	oocyte microtubule cytoskeleton polariza...	57	6	1.04	0.00059	magenta	one
GO:0055129	L-proline biosynthetic process	57	6	1.04	0.00059	magenta	one
GO:0006560	proline metabolic process	59	6	1.08	0.00071	magenta	one
GO:0042752	regulation of circadian rhythm	148	9	2.7	0.00163	magenta	one
GO:0016325	oocyte microtubule cytoskeleton organiza...	70	6	1.28	0.00175	magenta	one
GO:0042048	olfactory behavior	127	8	2.32	0.00235	magenta	one
GO:0010121	arginine catabolic process to proline vi...	33	4	0.6	0.00296	magenta	one
GO:0019493	arginine catabolic process to proline	33	4	0.6	0.00296	magenta	one
GO:0019544	arginine catabolic process to glutamate	33	4	0.6	0.00296	magenta	one
GO:0050795	regulation of behavior	105	7	1.92	0.00317	magenta	one
GO:0006527	arginine catabolic process	35	4	0.64	0.00367	magenta	one
GO:0007635	chemosensory behavior	199	10	3.64	0.00374	magenta	one
GO:0009190	cyclic nucleotide biosynthetic process	83	6	1.52	0.00415	magenta	one
GO:0052652	cyclic purine nucleotide metabolic proce...	83	6	1.52	0.00415	magenta	one
GO:0021700	developmental maturation	344	14	6.29	0.00459	magenta	one
GO:0071695	anatomical structure maturation	344	14	6.29	0.00459	magenta	one
GO:0009187	cyclic nucleotide metabolic process	85	6	1.55	0.00466	magenta	one
GO:0022410	circadian sleep/wake cycle process	61	5	1.11	0.00511	magenta	one
GO:0042745	circadian sleep/wake cycle	61	5	1.11	0.00511	magenta	one
GO:0042749	regulation of circadian sleep/wake cycle	61	5	1.11	0.00511	magenta	one
GO:0045187	regulation of circadian sleep/wake cycle...	61	5	1.11	0.00511	magenta	one
GO:0050802	circadian sleep/wake cycle, sleep	61	5	1.11	0.00511	magenta	one
GO:0007308	oocyte construction	145	8	2.65	0.00527	magenta	one
GO:0007309	oocyte axis specification	145	8	2.65	0.00527	magenta	one
GO:0008355	olfactory learning	88	6	1.61	0.00552	magenta	one
GO:0007623	circadian rhythm	179	9	3.27	0.00579	magenta	one
GO:0007622	rhythmic behavior	118	7	2.16	0.00601	magenta	one
GO:0048512	circadian behavior	118	7	2.16	0.00601	magenta	one
GO:0008359	regulation of bicoid mRNA localization	8	2	0.15	0.00867	magenta	one
GO:0040040	thermosensory behavior	8	2	0.15	0.00867	magenta	one
GO:0030951	establishment or maintenance of microtub...	97	6	1.77	0.00878	magenta	one
GO:0009798	axis specification	412	15	7.53	0.00922	magenta	one
GO:0045879	negative regulation of smoothened signal...	46	4	0.84	0.00979	magenta	one
GO:0019043	establishment of viral latency	661	21	12.08	0.01046	magenta	one
GO:0075713	establishment of integrated proviral lat...	661	21	12.08	0.01046	magenta	one
GO:0006182	cGMP biosynthetic process	47	4	0.86	0.01055	magenta	one
GO:0046068	cGMP metabolic process	47	4	0.86	0.01055	magenta	one
GO:0044826	viral genome integration into host DNA	662	21	12.1	0.01062	magenta	one
GO:0007615	anesthesia-resistant memory	9	2	0.16	0.01101	magenta	one
GO:0030952	establishment or maintenance of cytoskel...	103	6	1.88	0.01161	magenta	one
GO:0008589	regulation of smoothened signaling pathw...	49	4	0.9	0.01218	magenta	one
GO:0050890	cognition	389	14	7.11	0.01279	magenta	one
GO:0007277	pole cell development	10	2	0.18	0.0136	magenta	one
GO:0048052	R1/R6 cell differentiation	28	3	0.51	0.01414	magenta	one
GO:0019933	cAMP-mediated signaling	52	4	0.95	0.01492	magenta	one
GO:0006591	ornithine metabolic process	175	8	3.2	0.01539	magenta	one
GO:0008306	associative learning	143	7	2.61	0.01624	magenta	one
GO:0045880	positive regulation of smoothened signal...	11	2	0.2	0.01643	magenta	one
GO:0046823	negative regulation of nucleocytoplasmic...	11	2	0.2	0.01643	magenta	one
GO:0070199	establishment of protein localization to...	11	2	0.2	0.01643	magenta	one
GO:0070202	regulation of establishment of protein l...	11	2	0.2	0.01643	magenta	one
GO:0007612	learning	144	7	2.63	0.01681	magenta	one
GO:0071361	cellular response to ethanol	30	3	0.55	0.01706	magenta	one
GO:0030431	sleep	84	5	1.54	0.01891	magenta	one
GO:0006354	DNA-templated transcription elongation	115	6	2.1	0.01909	magenta	one
GO:0061406	positive regulation of transcription fro...	12	2	0.22	0.01948	magenta	one
GO:0006525	arginine metabolic process	375	13	6.85	0.02116	magenta	one
GO:0048511	rhythmic process	297	11	5.43	0.02128	magenta	one
GO:0046189	phenol-containing compound biosynthetic ...	87	5	1.59	0.02167	magenta	one
GO:0048469	cell maturation	299	11	5.46	0.02223	magenta	one
GO:0048599	oocyte development	227	9	4.15	0.02421	magenta	one
GO:0007224	smoothened signaling pathway	61	4	1.11	0.02533	magenta	one
GO:0006654	phosphatidic acid biosynthetic process	35	3	0.64	0.02573	magenta	one
GO:0046473	phosphatidic acid metabolic process	35	3	0.64	0.02573	magenta	one
GO:0009994	oocyte differentiation	230	9	4.2	0.02606	magenta	one
GO:0006599	phosphagen metabolic process	14	2	0.26	0.02622	magenta	one
GO:0006603	phosphocreatine metabolic process	14	2	0.26	0.02622	magenta	one
GO:0042396	phosphagen biosynthetic process	14	2	0.26	0.02622	magenta	one
GO:0046314	phosphocreatine biosynthetic process	14	2	0.26	0.02622	magenta	one
GO:0046822	regulation of nucleocytoplasmic transpor...	92	5	1.68	0.02681	magenta	one
GO:0016197	endosomal transport	195	8	3.56	0.02734	magenta	one
GO:0006436	tryptophanyl-tRNA aminoacylation	36	3	0.66	0.0277	magenta	one
GO:0019935	cyclic-nucleotide-mediated signaling	63	4	1.15	0.02811	magenta	one
GO:0032879	regulation of localization	1466	37	26.79	0.029	magenta	one
GO:0071901	negative regulation of protein serine/th...	37	3	0.68	0.02975	magenta	one
GO:0032386	regulation of intracellular transport	129	6	2.36	0.03132	magenta	one
GO:0000390	spliceosomal complex disassembly	16	2	0.29	0.03376	magenta	one
GO:0007191	adenylate cyclase-activating dopamine re...	16	2	0.29	0.03376	magenta	one
GO:0032988	protein-RNA complex disassembly	16	2	0.29	0.03376	magenta	one
GO:0010737	protein kinase A signaling	39	3	0.71	0.03408	magenta	one
GO:0046834	lipid phosphorylation	39	3	0.71	0.03408	magenta	one
GO:0019083	viral transcription	320	11	5.85	0.03408	magenta	one
GO:0042245	RNA repair	99	5	1.81	0.03523	magenta	one
GO:0001705	ectoderm formation	2	1	0.04	0.03622	magenta	one
GO:0001712	ectodermal cell fate commitment	2	1	0.04	0.03622	magenta	one
GO:0007398	ectoderm development	2	1	0.04	0.03622	magenta	one
GO:0010544	negative regulation of platelet activati...	2	1	0.04	0.03622	magenta	one
GO:0010668	ectodermal cell differentiation	2	1	0.04	0.03622	magenta	one
GO:0014909	smooth muscle cell migration	2	1	0.04	0.03622	magenta	one
GO:0014910	regulation of smooth muscle cell migrati...	2	1	0.04	0.03622	magenta	one
GO:0014912	negative regulation of smooth muscle cel...	2	1	0.04	0.03622	magenta	one
GO:0030719	P granule organization	2	1	0.04	0.03622	magenta	one
GO:0034111	negative regulation of homotypic cell-ce...	2	1	0.04	0.03622	magenta	one
GO:0060788	ectodermal placode formation	2	1	0.04	0.03622	magenta	one
GO:0060789	hair follicle placode formation	2	1	0.04	0.03622	magenta	one
GO:0071696	ectodermal placode development	2	1	0.04	0.03622	magenta	one
GO:0071697	ectodermal placode morphogenesis	2	1	0.04	0.03622	magenta	one
GO:0090331	negative regulation of platelet aggregat...	2	1	0.04	0.03622	magenta	one
GO:1904706	negative regulation of vascular associat...	2	1	0.04	0.03622	magenta	one
GO:1904738	vascular associated smooth muscle cell m...	2	1	0.04	0.03622	magenta	one
GO:1904752	regulation of vascular associated smooth...	2	1	0.04	0.03622	magenta	one
GO:1904753	negative regulation of vascular associat...	2	1	0.04	0.03622	magenta	one
GO:0046339	diacylglycerol metabolic process	40	3	0.73	0.03635	magenta	one
GO:0007028	cytoplasm organization	100	5	1.83	0.03655	magenta	one
GO:0007315	pole plasm assembly	69	4	1.26	0.03751	magenta	one
GO:0006620	post-translational protein targeting to ...	17	2	0.31	0.0378	magenta	one
GO:0019428	allantoin biosynthetic process	17	2	0.31	0.0378	magenta	one
GO:0031204	post-translational protein targeting to ...	17	2	0.31	0.0378	magenta	one
GO:0048682	sprouting of injured axon	17	2	0.31	0.0378	magenta	one
GO:0018958	phenol-containing compound metabolic pro...	135	6	2.47	0.03784	magenta	one
GO:0042262	DNA protection	135	6	2.47	0.03784	magenta	one
GO:0006353	DNA-templated transcription termination	171	7	3.12	0.03805	magenta	one
GO:0007606	sensory perception of chemical stimulus	171	7	3.12	0.03805	magenta	one
GO:0060259	regulation of feeding behavior	41	3	0.75	0.03871	magenta	one
GO:0006269	DNA replication, synthesis of RNA primer	626	18	11.44	0.03998	magenta	one
GO:0016482	cytosolic transport	103	5	1.88	0.0407	magenta	one
GO:0032436	positive regulation of proteasomal ubiqu...	103	5	1.88	0.0407	magenta	one
GO:2000060	positive regulation of ubiquitin-depende...	103	5	1.88	0.0407	magenta	one
GO:0075732	viral penetration into host nucleus	18	2	0.33	0.04202	magenta	one
GO:0032434	regulation of proteasomal ubiquitin-depe...	104	5	1.9	0.04214	magenta	one
GO:2000058	regulation of ubiquitin-dependent protei...	104	5	1.9	0.04214	magenta	one
GO:0007611	learning or memory	373	12	6.82	0.04244	magenta	one
GO:0009948	anterior/posterior axis specification	332	11	6.07	0.04257	magenta	one
GO:0044409	entry into host	1227	31	22.42	0.04289	magenta	one
GO:0046718	viral entry into host cell	1227	31	22.42	0.04289	magenta	one
GO:0007205	protein kinase C-activating G protein-co...	44	3	0.8	0.04623	magenta	one
GO:0006582	melanin metabolic process	19	2	0.35	0.04641	magenta	one
GO:0009847	spore germination	465	14	8.5	0.04774	magenta	one
GO:0045472	response to ether	45	3	0.82	0.04888	magenta	one
GO:1902683	regulation of receptor localization to s...	45	3	0.82	0.04888	magenta	one
GO:0008358	maternal determination of anterior/poste...	144	6	2.63	0.04913	magenta	one
GO:0016032	viral process	2115	49	38.65	0.04939	magenta	one
GO:0006470	protein dephosphorylation	1009	26	18.44	0.04984	magenta	one
GO:0006368	transcription elongation by RNA polymera...	76	4	1.39	0.0505	magenta	one
GO:0050909	sensory perception of taste	46	3	0.84	0.05161	magenta	one
GO:0010965	regulation of mitotic sister chromatid s...	77	4	1.41	0.05253	magenta	one
GO:0001508	action potential	111	5	2.03	0.05309	magenta	one
GO:0019042	viral latency	785	21	14.35	0.05335	magenta	one
GO:0035331	negative regulation of hippo signaling	92	7	1.22	0.00022	grey60	two
GO:0035330	regulation of hippo signaling	122	7	1.61	0.0012	grey60	two
GO:0035329	hippo signaling	132	7	1.74	0.00189	grey60	two
GO:0009629	response to gravity	19	3	0.25	0.00189	grey60	two
GO:0042332	gravitaxis	19	3	0.25	0.00189	grey60	two
GO:0051056	regulation of small GTPase mediated sign...	172	8	2.27	0.0021	grey60	two
GO:1902532	negative regulation of intracellular sig...	261	10	3.45	0.00259	grey60	two
GO:0046578	regulation of Ras protein signal transdu...	143	7	1.89	0.00297	grey60	two
GO:1901879	regulation of protein depolymerization	155	7	2.05	0.00462	grey60	two
GO:1901880	negative regulation of protein depolymer...	155	7	2.05	0.00462	grey60	two
GO:0048138	germ-line cyst encapsulation	10	2	0.13	0.0073	grey60	two
GO:0048140	male germ-line cyst encapsulation	10	2	0.13	0.0073	grey60	two
GO:0019072	viral genome packaging	353	11	4.67	0.00759	grey60	two
GO:0000122	negative regulation of transcription by ...	840	20	11.1	0.00836	grey60	two
GO:0042816	vitamin B6 metabolic process	32	3	0.42	0.00854	grey60	two
GO:0042819	vitamin B6 biosynthetic process	32	3	0.42	0.00854	grey60	two
GO:0006352	DNA-templated transcription initiation	1076	24	14.22	0.0088	grey60	two
GO:0031221	arabinan metabolic process	219	8	2.89	0.00889	grey60	two
GO:0036158	outer dynein arm assembly	33	3	0.44	0.0093	grey60	two
GO:0070286	axonemal dynein complex assembly	33	3	0.44	0.0093	grey60	two
GO:0019069	viral capsid assembly	521	14	6.89	0.00982	grey60	two
GO:0019073	viral DNA genome packaging	318	10	4.2	0.01006	grey60	two
GO:0007532	regulation of mating-type specific trans...	34	3	0.45	0.0101	grey60	two
GO:0045895	positive regulation of mating-type speci...	34	3	0.45	0.0101	grey60	two
GO:0016319	mushroom body development	99	5	1.31	0.01015	grey60	two
GO:0048627	myoblast development	64	4	0.85	0.0102	grey60	two
GO:0051261	protein depolymerization	182	7	2.41	0.01079	grey60	two
GO:0046579	positive regulation of Ras protein signa...	67	4	0.89	0.01193	grey60	two
GO:0019075	virus maturation	429	12	5.67	0.01216	grey60	two
GO:0046797	viral procapsid maturation	429	12	5.67	0.01216	grey60	two
GO:0046620	regulation of organ growth	146	6	1.93	0.01317	grey60	two
GO:0007026	negative regulation of microtubule depol...	38	3	0.5	0.0137	grey60	two
GO:0031114	regulation of microtubule depolymerizati...	38	3	0.5	0.0137	grey60	two
GO:0035069	larval midgut histolysis	38	3	0.5	0.0137	grey60	two
GO:0006426	glycyl-tRNA aminoacylation	71	4	0.94	0.01452	grey60	two
GO:0048193	Golgi vesicle transport	194	7	2.56	0.0149	grey60	two
GO:0006892	post-Golgi vesicle-mediated transport	72	4	0.95	0.01522	grey60	two
GO:0032438	melanosome organization	15	2	0.2	0.01632	grey60	two
GO:0051694	pointed-end actin filament capping	41	3	0.54	0.01682	grey60	two
GO:0035967	cellular response to topologically incor...	200	7	2.64	0.01732	grey60	two
GO:0007425	epithelial cell fate determination, open...	16	2	0.21	0.01849	grey60	two
GO:0007019	microtubule depolymerization	43	3	0.57	0.0191	grey60	two
GO:0043242	negative regulation of protein-containin...	254	8	3.36	0.0201	grey60	two
GO:0035082	axoneme assembly	44	3	0.58	0.0203	grey60	two
GO:0018342	protein prenylation	17	2	0.22	0.02077	grey60	two
GO:0097354	prenylation	17	2	0.22	0.02077	grey60	two
GO:0051494	negative regulation of cytoskeleton orga...	256	8	3.38	0.02095	grey60	two
GO:0060271	cilium assembly	119	5	1.57	0.02101	grey60	two
GO:1902531	regulation of intracellular signal trans...	982	21	12.98	0.02104	grey60	two
GO:0044782	cilium organization	120	5	1.59	0.02169	grey60	two
GO:0035265	organ growth	164	6	2.17	0.02205	grey60	two
GO:0019068	virion assembly	808	18	10.68	0.02205	grey60	two
GO:1902904	negative regulation of supramolecular fi...	259	8	3.42	0.02228	grey60	two
GO:0045739	positive regulation of DNA repair	18	2	0.24	0.02317	grey60	two
GO:0035966	response to topologically incorrect prot...	214	7	2.83	0.02404	grey60	two
GO:0046622	positive regulation of organ growth	124	5	1.64	0.02458	grey60	two
GO:0039519	modulation by virus of host autophagy	19	2	0.25	0.02567	grey60	two
GO:0039520	induction by virus of host autophagy	19	2	0.25	0.02567	grey60	two
GO:0048753	pigment granule organization	19	2	0.25	0.02567	grey60	two
GO:0075071	symbiont-mediated perturbation of host a...	19	2	0.25	0.02567	grey60	two
GO:0006074	(1->3)-beta-D-glucan metabolic process	2	1	0.03	0.02626	grey60	two
GO:0006075	(1->3)-beta-D-glucan biosynthetic proces...	2	1	0.03	0.02626	grey60	two
GO:0009106	lipoate metabolic process	2	1	0.03	0.02626	grey60	two
GO:0009107	lipoate biosynthetic process	2	1	0.03	0.02626	grey60	two
GO:0034406	cell wall beta-glucan metabolic process	2	1	0.03	0.02626	grey60	two
GO:0034407	cell wall (1->3)-beta-D-glucan metabolic...	2	1	0.03	0.02626	grey60	two
GO:0034410	cell wall beta-glucan biosynthetic proce...	2	1	0.03	0.02626	grey60	two
GO:0034411	cell wall (1->3)-beta-D-glucan biosynthe...	2	1	0.03	0.02626	grey60	two
GO:0051278	fungal-type cell wall polysaccharide bio...	2	1	0.03	0.02626	grey60	two
GO:0070592	cell wall polysaccharide biosynthetic pr...	2	1	0.03	0.02626	grey60	two
GO:0070879	fungal-type cell wall beta-glucan metabo...	2	1	0.03	0.02626	grey60	two
GO:0070880	fungal-type cell wall beta-glucan biosyn...	2	1	0.03	0.02626	grey60	two
GO:0071966	fungal-type cell wall polysaccharide met...	2	1	0.03	0.02626	grey60	two
GO:0071969	fungal-type cell wall (1->3)-beta-D-gluc...	2	1	0.03	0.02626	grey60	two
GO:0071970	fungal-type cell wall (1->3)-beta-D-gluc...	2	1	0.03	0.02626	grey60	two
GO:0045892	negative regulation of DNA-templated tra...	1445	28	19.1	0.02725	grey60	two
GO:1902679	negative regulation of RNA biosynthetic ...	1445	28	19.1	0.02725	grey60	two
GO:0006893	Golgi to plasma membrane transport	50	3	0.66	0.02837	grey60	two
GO:0051253	negative regulation of RNA metabolic pro...	1451	28	19.18	0.02854	grey60	two
GO:0043244	regulation of protein-containing complex...	272	8	3.59	0.02871	grey60	two
GO:0008283	cell population proliferation	2105	38	27.82	0.02967	grey60	two
GO:0034620	cellular response to unfolded protein	177	6	2.34	0.03053	grey60	two
GO:0008053	mitochondrial fusion	21	2	0.28	0.03098	grey60	two
GO:0018117	protein adenylylation	21	2	0.28	0.03098	grey60	two
GO:0018175	protein nucleotidylation	21	2	0.28	0.03098	grey60	two
GO:1900722	regulation of protein adenylylation	21	2	0.28	0.03098	grey60	two
GO:1900723	negative regulation of protein adenylyla...	21	2	0.28	0.03098	grey60	two
GO:0001578	microtubule bundle formation	90	4	1.19	0.03151	grey60	two
GO:0051057	positive regulation of small GTPase medi...	91	4	1.2	0.03263	grey60	two
GO:0045934	negative regulation of nucleobase-contai...	1539	29	20.34	0.03413	grey60	two
GO:0001514	selenocysteine incorporation	55	3	0.73	0.0362	grey60	two
GO:0006451	translational readthrough	55	3	0.73	0.0362	grey60	two
GO:0080135	regulation of cellular response to stres...	234	7	3.09	0.03645	grey60	two
GO:0031167	rRNA methylation	186	6	2.46	0.0375	grey60	two
GO:0070661	leukocyte proliferation	139	5	1.84	0.03753	grey60	two
GO:0030948	negative regulation of vascular endothel...	3	1	0.04	0.03913	grey60	two
GO:0046621	negative regulation of organ growth	3	1	0.04	0.03913	grey60	two
GO:0061724	lipophagy	3	1	0.04	0.03913	grey60	two
GO:1902349	response to chloroquine	3	1	0.04	0.03913	grey60	two
GO:1902350	cellular response to chloroquine	3	1	0.04	0.03913	grey60	two
GO:1904502	regulation of lipophagy	3	1	0.04	0.03913	grey60	two
GO:1904504	positive regulation of lipophagy	3	1	0.04	0.03913	grey60	two
GO:0006465	signal peptide processing	57	3	0.75	0.03962	grey60	two
GO:0006986	response to unfolded protein	191	6	2.52	0.04178	grey60	two
GO:0042245	RNA repair	99	4	1.31	0.04241	grey60	two
GO:0007413	axonal fasciculation	25	2	0.33	0.04277	grey60	two
GO:0106030	neuron projection fasciculation	25	2	0.33	0.04277	grey60	two
GO:0072525	pyridine-containing compound biosyntheti...	636	14	8.41	0.04404	grey60	two
GO:0035821	modulation of process of another organis...	822	17	10.86	0.04646	grey60	two
GO:2000142	regulation of DNA-templated transcriptio...	701	15	9.27	0.04658	grey60	two
GO:0120036	plasma membrane bounded cell projection ...	885	18	11.7	0.04714	grey60	two
GO:0070593	dendrite self-avoidance	27	2	0.36	0.04919	grey60	two
GO:0009628	response to abiotic stimulus	1208	23	15.97	0.05063	grey60	two
GO:2000177	regulation of neural precursor cell prol...	105	4	1.39	0.05071	grey60	two
GO:0030968	endoplasmic reticulum unfolded protein r...	152	5	2.01	0.05161	grey60	two
GO:0017013	protein flavinylation	4	1	0.05	0.05183	grey60	two
GO:0032259	methylation	3157	52	41.73	0.05224	grey60	two
GO:0072659	protein localization to plasma membrane	202	6	2.67	0.05225	grey60	two
GO:0015851	nucleobase transport	28	2	0.37	0.05252	grey60	two
GO:0039707	pore formation by virus in membrane of h...	28	2	0.37	0.05252	grey60	two
GO:0043001	Golgi to plasma membrane protein transpo...	28	2	0.37	0.05252	grey60	two
GO:0044658	pore formation in host plasma membrane	28	2	0.37	0.05252	grey60	two
GO:0042180	cellular ketone metabolic process	308	8	4.07	0.0529	grey60	two
GO:0000226	microtubule cytoskeleton organization	837	17	11.06	0.05329	grey60	two
GO:0030030	cell projection organization	1345	25	17.78	0.05381	grey60	two
GO:0000154	rRNA modification	204	6	2.7	0.05431	grey60	two
